# Supplementary material for: Cyclic AMP signaling restricts activation and promotes maturation and antioxidant defenses in astrocytes
Source: BMC Genomics. 2016 Apr 23;17:304. doi: 10.1186/s12864-016-2623-4 (PMC4842285; doi:10.1186/s12864-016-2623-4)
Supplement: Additional file 1: Table S1. — Full list of significantly regulated genes in cAMP-treated cells. Differential expression analysis on a gene-by-gene basis was done using linear models (limma). The table contains all genes with FDR q-values <5 % and absolute fold changes > 1.2 and is sorted on the basis of fold changes in decreasing order. The first eight columns show a color representation of the log2ratios for each two-color hybridization of a cAMP-treated together with a control sample. The sign of dye-swap hybridization log2ratios (indicated by ‘DS’ in the column name) was flipped, such that values have the same “direction” as in the direct hybridizations, i.e. red (green) indicates up- (down-) regulation in cAMP-treated as compared to Control. The 9th column is the average log2ratio between cAMP-treated and Control samples. In addition to gene symbol and gene description, the remaining three columns show (symmetric) fold changes, limma p-values and FDR q-values. (XLS 4198 kb) [file 12864_2016_2623_MOESM1_ESM.xls]

## Sheet: WorkSheet
6222	9	2	4	2
70
80
90
100
110
120
130
140
150
155
160
165
170
180
190
200
210
220
235
255

## Sheet: Database Settings
Options	Column Number
Unique ID Column	Must be in Column 1
Gene Name Column	2
Description Column	3
EWEIGHT Included (YES/NO)? (If included then must be in the second row of the Unique ID Column)	no
GWEIGHT Column
Number of Columns in your database Template (The number of columns not including the experiments)	3

## Sheet: Quick View
collapsed_log2ratio.8BR.vs.Control.1	collapsed_log2ratio.8BR.vs.Control.DS.1	collapsed_log2ratio.8BR.vs.Control.2	collapsed_log2ratio.8BR.vs.Control.DS.2	collapsed_log2ratio.8BR.vs.Control.3	collapsed_log2ratio.8BR.vs.Control.DS.3	collapsed_log2ratio.8BR.vs.Control.4	collapsed_log2ratio.8BR.vs.Control.DS.4	avg_log2ratio_8BR_vs_Control	GeneSymbol	GeneName	Description	FC_8BR_vs_Control	pval_8BR_vs_Control	qval_8BR_vs_Control
6.59105	5.43885	6.29921	5.5252	5.33239	5.05569	5.68713	5.08091	5.6263	Scg2	secretogranin II	Mus musculus secretogranin II (Scg2), mRNA [NM_009129]	49.3954	7.0259e-12	4.41481e-09
5.56199	4.73797	5.68292	5.08302	4.29857	4.05758	4.72706	4.53185	4.83512	Nat8	N-acetyltransferase 8 (GCN5-related, putative)	Mus musculus N-acetyltransferase 8 (GCN5-related, putative) (Nat8), mRNA [NM_023455]	28.5441	3.21708e-11	8.56607e-09
5.48871	4.53269	5.38786	4.60573	4.74551	4.50139	5.02972	4.27224	4.82048	Dio2	deiodinase, iodothyronine, type II	Mus musculus deiodinase, iodothyronine, type II (Dio2), mRNA [NM_010050]	28.2559	4.8643e-12	3.56637e-09
5.03523	4.03647	5.55389	4.48704	4.69448	4.31731	5.30282	4.48346	4.73884	Slco1c1	solute carrier organic anion transporter family, member 1c1	Mus musculus solute carrier organic anion transporter family, member 1c1 (Slco1c1), transcript variant 1, mRNA [NM_021471]	26.7013	2.96105e-11	8.24574e-09
5.41026	4.54133	5.19912	4.75295	4.06895	4.06123	5.22156	4.61825	4.73421	Cartpt	CART prepropeptide	Mus musculus CART prepropeptide (Cartpt), transcript variant 1, mRNA [NM_013732]	26.6157	1.56455e-11	6.61205e-09
5.07797	4.37867	4.98867	4.4923	4.38086	4.44468	4.77874	4.49935	4.63016	Dapk2	death-associated protein kinase 2	Mus musculus death-associated protein kinase 2 (Dapk2), mRNA [NM_010019]	24.7637	8.67393e-14	6.18602e-10
5.25443	4.38706	4.7346	4.1577	4.40087	4.36548	4.47704	4.14522	4.4903	Il11	interleukin 11	Mus musculus interleukin 11 (Il11), mRNA [NM_008350]	22.4758	1.2033e-12	1.84102e-09
4.56559	3.93561	4.85528	4.1881	4.23567	3.8899	4.46497	4.20539	4.29256	Stc1	stanniocalcin 1	Mus musculus stanniocalcin 1 (Stc1), mRNA [NM_009285]	19.597	7.24189e-13	1.39979e-09
3.93437	3.54893	5.05568	4.76957	4.0091	3.78665	4.8096	4.42177	4.29196	Mmp3	matrix metallopeptidase 3	Mus musculus matrix metallopeptidase 3 (Mmp3), mRNA [NM_010809]	19.5888	5.61758e-11	1.25386e-08
5.04538	4.17799	4.74907	4.17332	3.76176	3.82717	4.29705	3.81005	4.23022	Ppp1r3g	protein phosphatase 1, regulatory (inhibitor) subunit 3G	Mus musculus protein phosphatase 1, regulatory (inhibitor) subunit 3G (Ppp1r3g), mRNA [NM_029628]	18.7683	1.999e-11	7.32806e-09
4.44027	3.83295	4.68518	4.37013	4.27833	3.98477	4.0351	3.65353	4.16003	Plp1	proteolipid protein (myelin) 1	Mus musculus proteolipid protein (myelin) 1 (Plp1), mRNA [NM_011123]	17.877	1.21222e-12	1.84102e-09
4.70249	4.17222	3.81431	3.73108	3.18558	3.24294	4.55786	4.39804	3.97557	Gsta1	glutathione S-transferase, alpha 1 (Ya)	Mus musculus glutathione S-transferase, alpha 1 (Ya) (Gsta1), mRNA [NM_008181]	15.7313	1.94172e-10	2.56428e-08
4.28218	3.4647	4.69581	3.56893	3.67163	3.20895	4.45217	3.79713	3.89269	Csrp2	cysteine and glycine-rich protein 2	Mus musculus cysteine and glycine-rich protein 2 (Csrp2), mRNA [NM_007792]	14.8531	2.2575e-10	2.87419e-08
4.58038	3.55902	4.26772	4.15159	3.89241	3.68447	3.44701	3.15899	3.8427	D630004D15Rik	RIKEN cDNA D630004D15 gene	Mus musculus 0 day neonate kidney cDNA, RIKEN full-length enriched library, clone:D630004D15 product:unclassifiable, full insert sequence. [AK052608]	14.3472	5.88289e-11	1.26345e-08
4.55046	3.46928	4.19695	3.85774	4.00759	3.88101	3.54429	2.91437	3.80271	Nrsn1	neurensin 1	Mus musculus neurensin 1 (Nrsn1), mRNA [NM_009513]	13.955	1.32786e-10	2.02123e-08
3.82702	3.38567	4.33775	3.98931	3.79425	3.65753	3.66378	3.46325	3.76482	Cldn10	claudin 10	Mus musculus claudin 10 (Cldn10), transcript variant b, mRNA [NM_021386]	13.5933	8.74448e-13	1.54938e-09
3.80012	3.13325	4.56253	4.06511	3.57611	3.39606	3.91019	3.52044	3.74548	Matn2	matrilin 2	Mus musculus matrilin 2 (Matn2), mRNA [NM_016762]	13.4122	3.85973e-11	9.88743e-09
3.84341	3.14732	4.22132	3.93983	3.97817	3.71911	3.74377	3.33439	3.74091	Bmper	BMP-binding endothelial regulator	Mus musculus BMP-binding endothelial regulator (Bmper), mRNA [NM_028472]	13.3699	4.73574e-12	3.56637e-09
3.66004	3.12353	4.60881	4.46391	3.90716	3.34539	3.16761	3.32337	3.69998	Cml5	camello-like 5	Mus musculus camello-like 5 (Cml5), mRNA [NM_023493]	12.9958	4.64998e-10	4.59851e-08
3.57099	3.17337	4.27405	3.90494	3.56204	3.54597	3.27474	3.03467	3.5426	Ednrb	endothelin receptor type B	Mus musculus endothelin receptor type B (Ednrb), transcript variant 1, mRNA [NM_007904]	11.6527	2.08566e-11	7.39037e-09
4.3075	3.55725	4.4101	3.83447	2.66743	2.38739	3.69551	3.23509	3.51184	Pf4	platelet factor 4	Mus musculus platelet factor 4 (Pf4), mRNA [NM_019932]	11.407	7.53119e-09	2.8442e-07
3.77325	3.47921	3.32903	3.17312	3.15208	3.23333	3.57832	3.38154	3.38749	Nr4a2	nuclear receptor subfamily 4, group A, member 2	Mus musculus nuclear receptor subfamily 4, group A, member 2 (Nr4a2), transcript variant 1, mRNA [NM_013613]	10.4649	1.16377e-13	6.18602e-10
3.53378	3.06208	3.91404	3.72326	2.88194	2.67704	3.59179	3.20335	3.32341	Lcn2	lipocalin 2	Mus musculus lipocalin 2 (Lcn2), mRNA [NM_008491]	10.0103	8.78431e-11	1.59861e-08
4.10691	3.34508	3.70003	2.54401	3.59435	2.81253	3.44014	3.00595	3.31863	Tmem190	transmembrane protein 190	Mus musculus transmembrane protein 190 (Tmem190), mRNA [NM_030028]	9.97714	9.74973e-10	7.02707e-08
3.61101	3.02785	3.83944	3.51507	2.73854	2.70559	3.65595	3.43437	3.31598	Kcnn2	potassium intermediate/small conductance calcium-activated channel, subfamily N, member 2	Mus musculus potassium intermediate/small conductance calcium-activated channel, subfamily N, member 2 (Kcnn2), mRNA [NM_080465]	9.95885	9.18857e-11	1.65566e-08
3.63271	3.54374	3.24326	3.56636	2.67109	2.58532	3.70379	3.57226	3.31482	Ppbp	pro-platelet basic protein	Mus musculus pro-platelet basic protein (Ppbp), mRNA [NM_023785]	9.95084	9.45633e-11	1.68916e-08
3.51982	3.05568	4.12685	3.83193	2.77967	2.802	3.18167	3.06339	3.29513	Dct	dopachrome tautomerase	Mus musculus dopachrome tautomerase (Dct), mRNA [NM_010024]	9.81594	2.65785e-10	3.15705e-08
3.18153	2.7516	4.15379	4.10263	3.29921	3.16086	2.90442	2.76838	3.2903	Colec10	collectin sub-family member 10	Mus musculus collectin sub-family member 10 (Colec10), mRNA [NM_173422]	9.78317	8.9074e-10	6.66863e-08
3.57064	3.02173	3.65449	3.16916	3.57626	3.24643	3.2234	2.83781	3.28749	Kcnk1	potassium channel, subfamily K, member 1	Mus musculus potassium channel, subfamily K, member 1 (Kcnk1), mRNA [NM_008430]	9.76411	4.16492e-12	3.54218e-09
3.37994	3.27877	2.98596	2.79659	3.39246	3.38843	3.49853	3.4867	3.27592	Pdlim3	PDZ and LIM domain 3	Mus musculus PDZ and LIM domain 3 (Pdlim3), mRNA [NM_016798]	9.68615	5.1321e-13	1.19071e-09
3.4568	2.93397	3.77332	3.37453	3.62872	3.2594	3.01795	2.71533	3.27	Tmem100	transmembrane protein 100	Mus musculus transmembrane protein 100 (Tmem100), mRNA [NM_026433]	9.64648	2.28313e-11	7.39037e-09
3.69083	3.08002	3.36436	3.35509	2.4981	2.55623	3.79031	3.7932	3.26602	Slc7a11	solute carrier family 7 (cationic amino acid transporter, y+ system), member 11	Mus musculus solute carrier family 7 (cationic amino acid transporter, y+ system), member 11 (Slc7a11), mRNA [NM_011990]	9.61988	5.37318e-10	4.96715e-08
3.83046	3.28398	3.45569	3.16777	3.07582	3.04723	3.31897	2.83125	3.25139	Chi3l1	chitinase 3-like 1	Mus musculus chitinase 3-like 1 (Chi3l1), mRNA [NM_007695]	9.52286	5.27949e-12	3.74175e-09
3.76634	3.3762	3.53351	3.27074	2.38882	2.35158	3.50309	3.49082	3.21014	Thbd	thrombomodulin	Mus musculus thrombomodulin (Thbd), mRNA [NM_009378]	9.25439	8.58697e-10	6.49737e-08
3.58721	3.01547	3.8643	3.90903	2.11721	1.83897	3.55502	3.24698	3.14177	Il19	interleukin 19	Mus musculus interleukin 19 (Il19), mRNA [NM_001009940]	8.82608	4.32325e-08	9.93739e-07
4.15224	3.22312	3.01517	1.97409	4.08582	3.76177	2.64314	2.18487	3.13003	Chgb	chromogranin B	Mus musculus chromogranin B (Chgb), mRNA [NM_007694]	8.75452	1.11858e-07	1.99944e-06
3.50554	2.90826	3.23947	2.82353	3.17628	2.90427	3.28452	2.96941	3.10141	Hhip	Hedgehog-interacting protein	Mus musculus Hedgehog-interacting protein (Hhip), mRNA [NM_020259]	8.58258	1.5393e-12	2.18191e-09
3.45448	2.95461	3.24754	2.72795	3.39596	3.19616	2.96488	2.55643	3.06225	Gpr30	G protein-coupled receptor 30	Mus musculus G protein-coupled receptor 30 (Gpr30), mRNA [NM_029771]	8.35274	1.65144e-11	6.62507e-09
3.7985	2.92316	3.42386	2.71498	2.9693	2.54409	3.34255	2.63372	3.04377	Avpi1	arginine vasopressin-induced 1	Mus musculus arginine vasopressin-induced 1 (Avpi1), mRNA [NM_027106]	8.24643	5.3511e-10	4.96715e-08
3.28174	2.7654	3.0376	2.83316	3.18374	3.03137	3.29344	2.90158	3.041	Ap1s3	adaptor-related protein complex AP-1, sigma 3	Mus musculus adaptor-related protein complex AP-1, sigma 3 (Ap1s3), mRNA [NM_183027]	8.23064	4.24225e-13	1.19071e-09
3.13175	2.68378	3.24479	3.00199	2.79441	3.0424	3.1324	3.1555	3.02338	Rorb	RAR-related orphan receptor beta	RAR-related orphan receptor beta [Source:MGI Symbol;Acc:MGI:1343464] [ENSMUST00000147907]	8.13069	2.44831e-13	8.676e-10
4.24771	3.6168	2.78104	2.38923	3.23694	2.86851	2.77769	2.23043	3.01854	Alpl	alkaline phosphatase, liver/bone/kidney	Mus musculus alkaline phosphatase, liver/bone/kidney (Alpl), mRNA [NM_007431]	8.10349	1.51942e-08	4.68883e-07
3.44965	3.16619	3.32318	3.02166	2.72811	2.68947	2.88469	2.79472	3.00721	Slc13a4	solute carrier family 13 (sodium/sulfate symporters), member 4	Mus musculus solute carrier family 13 (sodium/sulfate symporters), member 4 (Slc13a4), mRNA [NM_172892]	8.04008	4.15769e-12	3.54218e-09
3.33926	2.87276	3.21842	3.07483	2.63289	2.51689	3.07651	2.86503	2.94958	Mgst2	microsomal glutathione S-transferase 2	Mus musculus microsomal glutathione S-transferase 2 (Mgst2), mRNA [NM_174995]	7.72522	5.73897e-12	3.93619e-09
3.22149	2.82358	3.36069	2.72956	2.77708	2.38097	3.43608	2.85669	2.94827	Tmem41a	transmembrane protein 41a	Mus musculus transmembrane protein 41a (Tmem41a), transcript variant 1, mRNA [NM_025693]	7.71823	8.79681e-11	1.59861e-08
2.97765	2.53395	3.29789	3.34464	2.85112	2.91673	2.84066	2.80788	2.94632	Acsl3	acyl-CoA synthetase long-chain family member 3	Mus musculus acyl-CoA synthetase long-chain family member 3 (Acsl3), transcript variant 2, mRNA [NM_001033606]	7.70778	3.09858e-12	3.34799e-09
3.41629	2.76082	2.99083	2.36302	2.75261	2.44591	3.55574	3.10452	2.92372	Nr4a1	nuclear receptor subfamily 4, group A, member 1	Mus musculus nuclear receptor subfamily 4, group A, member 1 (Nr4a1), mRNA [NM_010444]	7.58799	4.21328e-10	4.26617e-08
3.33075	2.32138	3.36012	3.08489	2.37912	2.3241	3.07489	2.73759	2.8266	Ndnf	neuron-derived neurotrophic factor	Mus musculus neuron-derived neurotrophic factor (Ndnf), mRNA [NM_172399]	7.09403	8.80062e-10	6.61197e-08
3.46961	2.97948	2.42847	2.41613	2.50296	1.89808	3.48881	3.13254	2.78951	Gsta2	glutathione S-transferase, alpha 2 (Yc2)	Mus musculus glutathione S-transferase, alpha 2 (Yc2) (Gsta2), mRNA [NM_008182]	6.91395	7.36572e-09	2.80663e-07
2.93289	2.56689	3.07299	2.59078	2.60937	2.38943	3.21856	2.88392	2.7831	Timp4	tissue inhibitor of metalloproteinase 4	Mus musculus tissue inhibitor of metalloproteinase 4 (Timp4), mRNA [NM_080639]	6.88331	1.59545e-11	6.61205e-09
2.90272	2.54935	2.95801	2.94814	2.65085	2.63971	2.69101	2.59768	2.74218	Sptssb	serine palmitoyltransferase, small subunit B	Mus musculus serine palmitoyltransferase, small subunit B (Sptssb), mRNA [NM_133675]	6.69082	1.62626e-13	6.9155e-10
3.29873	2.55636	3.18338	2.8145	2.81384	2.5189	2.58529	2.14809	2.73989	Bmp3	bone morphogenetic protein 3	Mus musculus bone morphogenetic protein 3 (Bmp3), mRNA [NM_173404]	6.68018	2.42049e-10	2.99212e-08
3.69458	3.11277	3.07741	2.62888	2.8572	2.75717	2.06541	1.57495	2.72105	4933402N22Rik	RIKEN cDNA 4933402N22 gene	Mus musculus RIKEN cDNA 4933402N22 gene (4933402N22Rik), mRNA [NM_001177510]	6.59351	3.70415e-08	8.93339e-07
3.29462	2.75967	2.55472	2.35786	2.78355	2.67179	2.80015	2.52106	2.71793	Gsta3	glutathione S-transferase, alpha 3	Mus musculus glutathione S-transferase, alpha 3 (Gsta3), transcript variant 1, mRNA [NM_001077353]	6.57927	1.41356e-11	6.13369e-09
4.00851	3.13274	3.18652	2.60093	3.03229	2.86584	2.12448	0.586658	2.69225	Gm6460	predicted gene 6460	Mus musculus predicted gene 6460 (Gm6460), mRNA [NM_001037919]	6.46319	3.05263e-06	2.68314e-05
2.79242	2.45956	3.11566	2.78865	3.00191	2.88368	2.30003	2.1802	2.69026	Scg5	secretogranin V	Mus musculus secretogranin V (Scg5), mRNA [NM_009162]	6.45432	6.98129e-11	1.38337e-08
3.75092	3.28241	3.35344	3.16035	1.60119	0.800203	2.83097	2.64059	2.67751	Cxcl5	chemokine (C-X-C motif) ligand 5	Mus musculus chemokine (C-X-C motif) ligand 5 (Cxcl5), mRNA [NM_009141]	6.3975	2.20815e-06	2.06282e-05
3.26556	2.72571	3.22242	2.509	2.12801	1.81388	3.028	2.63983	2.66655	Ehd3	EH-domain containing 3	Mus musculus EH-domain containing 3 (Ehd3), mRNA [NM_020578]	6.34909	5.26944e-09	2.17974e-07
2.73745	2.21589	3.30876	2.92352	2.48512	2.22981	2.81102	2.47597	2.64844	Ptgds	prostaglandin D2 synthase (brain)	Mus musculus prostaglandin D2 synthase (brain) (Ptgds), mRNA [NM_008963]	6.2699	2.50487e-10	3.04012e-08
2.62485	2.28936	3.44487	3.25421	2.41342	2.10054	2.54933	2.4236	2.63752	Agxt2l1	alanine-glyoxylate aminotransferase 2-like 1	Mus musculus alanine-glyoxylate aminotransferase 2-like 1 (Agxt2l1), transcript variant 1, mRNA [NM_027907]	6.22262	1.82731e-09	1.06154e-07
2.75604	2.32386	3.04001	3.30421	2.18103	2.27943	2.45242	2.53852	2.60944	Gem	GTP binding protein (gene overexpressed in skeletal muscle)	Mus musculus GTP binding protein (gene overexpressed in skeletal muscle) (Gem), mRNA [NM_010276]	6.10267	4.04897e-10	4.17359e-08
2.41235	2.23043	2.95511	3.09122	2.68843	2.23118	2.71714	2.42418	2.59375	S1pr1	sphingosine-1-phosphate receptor 1	Mus musculus sphingosine-1-phosphate receptor 1 (S1pr1), mRNA [NM_007901]	6.03668	7.33754e-11	1.38337e-08
2.59259	2.02996	3.25665	2.48037	2.40251	2.09821	3.18205	2.69117	2.59169	Sat1	spermidine/spermine N1-acetyl transferase 1	Mus musculus spermidine/spermine N1-acetyl transferase 1 (Sat1), mRNA [NM_009121]	6.02804	2.3728e-09	1.2275e-07
2.90233	2.43377	2.97689	2.80838	2.22688	2.12468	2.67956	2.44237	2.57436	Nmb	neuromedin B	Mus musculus neuromedin B (Nmb), mRNA [NM_026523]	5.95605	6.3266e-11	1.31215e-08
3.38585	2.74908	2.52661	2.04846	3.2305	3.07309	1.96768	1.59534	2.57208	Apoc1	apolipoprotein C-I	Mus musculus apolipoprotein C-I (Apoc1), transcript variant 1, mRNA [NM_007469]	5.94665	6.27555e-08	1.2967e-06
3.00413	2.15016	3.08195	1.97913	2.50925	2.25353	3.09936	2.46945	2.56837	Hmgb3	high mobility group box 3	Mus musculus high mobility group box 3 (Hmgb3), mRNA [NM_008253]	5.93139	4.06074e-09	1.81005e-07
2.67026	2.15249	3.27596	2.81569	2.82403	2.27697	2.36514	2.16286	2.56793	Tac4	tachykinin 4	Mus musculus tachykinin 4 (Tac4), mRNA [NM_053093]	5.92956	7.13704e-10	5.95949e-08
2.90992	2.38226	2.97713	2.60314	2.55102	2.54125	2.38569	2.17383	2.56553	Inmt	indolethylamine N-methyltransferase	Mus musculus indolethylamine N-methyltransferase (Inmt), mRNA [NM_009349]	5.91972	2.13786e-11	7.39037e-09
2.60567	2.02871	2.95065	2.64906	2.73712	2.43584	2.52196	2.24004	2.52113	Man2a1	mannosidase 2, alpha 1	Mus musculus mannosidase 2, alpha 1 (Man2a1), mRNA [NM_008549]	5.74032	5.12918e-11	1.1854e-08
2.75754	2.28813	2.64078	2.3862	2.35111	2.52193	2.5358	2.47915	2.49508	Wisp1	WNT1 inducible signaling pathway protein 1	Mus musculus WNT1 inducible signaling pathway protein 1 (Wisp1), mRNA [NM_018865]	5.6376	4.73957e-13	1.19071e-09
2.50196	2.31041	2.81316	2.4831	2.39499	2.28509	2.72973	2.25976	2.47227	Zswim6	zinc finger SWIM-type containing 6	Mus musculus zinc finger SWIM-type containing 6 (Zswim6), mRNA [NM_145456]	5.54918	3.63351e-12	3.51162e-09
2.71531	2.52913	2.27843	1.99181	2.97914	2.96628	2.17734	2.0537	2.46139	Spon2	spondin 2, extracellular matrix protein	Mus musculus spondin 2, extracellular matrix protein (Spon2), mRNA [NM_133903]	5.50748	6.70199e-10	5.79969e-08
2.71508	2.27687	3.25187	2.83904	2.07178	1.85218	2.39272	2.28654	2.46076	Fam20a	family with sequence similarity 20, member A	Mus musculus family with sequence similarity 20, member A (Fam20a), mRNA [NM_153782]	5.50507	2.76378e-09	1.36027e-07
2.87966	2.25252	2.69288	2.23118	2.69895	2.16754	2.53061	2.11649	2.44623	9530083O12Rik	RIKEN cDNA 9530083O12 gene	Mus musculus adult male urinary bladder cDNA, RIKEN full-length enriched library, clone:9530083O12 product:unclassifiable, full insert sequence. [AK079287]	5.4499	1.20434e-10	1.94642e-08
2.45267	2.03206	2.57971	2.72506	2.62465	2.78552	2.2174	2.09232	2.43867	Pde4d	phosphodiesterase 4D, cAMP specific	Mus musculus phosphodiesterase 4D, cAMP specific (Pde4d), mRNA [NM_011056]	5.42143	5.07586e-11	1.1854e-08
2.76823	2.31046	3.01391	1.73283	2.62132	2.39274	2.40061	2.17379	2.42674	Ppp1r3c	protein phosphatase 1, regulatory (inhibitor) subunit 3C	Mus musculus protein phosphatase 1, regulatory (inhibitor) subunit 3C (Ppp1r3c), mRNA [NM_016854]	5.37676	2.20354e-09	1.18872e-07
2.32524	2.28987	2.25324	2.69611	2.37686	1.91697	3.04014	2.43807	2.41706	Gclc	glutamate-cysteine ligase, catalytic subunit	Mus musculus glutamate-cysteine ligase, catalytic subunit (Gclc), mRNA [NM_010295]	5.34082	2.8809e-10	3.25818e-08
2.78376	2.80067	2.28417	1.92053	2.36472	2.42516	2.34698	2.27118	2.39965	Sod3	superoxide dismutase 3, extracellular	Mus musculus superoxide dismutase 3, extracellular (Sod3), mRNA [NM_011435]	5.27674	4.62769e-11	1.11811e-08
3.07764	2.53624	2.9337	2.61003	1.92667	1.68892	2.28914	2.02088	2.3854	Nrtn	neurturin	Mus musculus neurturin (Nrtn), mRNA [NM_008738]	5.2249	8.85482e-09	3.16955e-07
2.33741	2.13706	2.96338	2.95834	2.77965	3.1959	2.56765	0.141947	2.38517	Sik1	salt inducible kinase 1	Mus musculus salt inducible kinase 1 (Sik1), mRNA [NM_010831]	5.22405	9.17542e-06	6.64242e-05
2.12195	1.85905	2.56194	2.52259	2.59047	2.53383	2.44942	2.31675	2.3695	Megf10	multiple EGF-like-domains 10	Mus musculus multiple EGF-like-domains 10 (Megf10), mRNA [NM_001001979]	5.16761	2.04569e-11	7.3721e-09
2.17883	1.5227	2.96526	2.61307	2.28587	2.02177	2.81018	2.51058	2.36353	Ang2	angiogenin, ribonuclease A family, member 2	Mus musculus angiogenin, ribonuclease A family, member 2 (Ang2), mRNA [NM_007449]	5.14629	6.33719e-09	2.50915e-07
2.55478	2.44502	2.12576	2.3193	2.34395	2.29718	2.40418	2.34171	2.35399	Abhd15	abhydrolase domain containing 15	Mus musculus abhydrolase domain containing 15 (Abhd15), mRNA [NM_026185]	5.11235	1.01337e-13	6.18602e-10
2.51943	1.93682	1.99694	1.84834	2.50426	2.2909	2.95001	2.68177	2.34106	Gad1	glutamate decarboxylase 1	Mus musculus glutamate decarboxylase 1 (Gad1), mRNA [NM_008077]	5.06675	1.31654e-09	8.57856e-08
2.60691	2.18935	3.20721	1.91042	2.51893	2.18647	2.1436	1.88706	2.33124	Ndrg2	N-myc downstream regulated gene 2	Mus musculus N-myc downstream regulated gene 2 (Ndrg2), transcript variant 1, mRNA [NM_013864]	5.03239	8.17125e-09	2.99547e-07
3.2303	3.06806	2.4988	1.9535	2.0867	2.47992	1.46217	1.81734	2.3246	C3	complement component 3	Mus musculus complement component 3 (C3), mRNA [NM_009778]	5.00926	9.12214e-08	1.71794e-06
2.40268	1.94516	2.82721	2.64358	1.96838	1.80672	2.63632	2.34789	2.32224	Phf17	PHD finger protein 17	Mus musculus PHD finger protein 17 (Phf17), transcript variant 1, mRNA [NM_172303]	5.00109	9.42528e-10	6.95834e-08
1.93065	1.69009	2.32787	1.33827	2.95778	3.10225	2.64338	2.53852	2.3161	5330430B06Rik	RIKEN cDNA 5330430B06 gene	Mus musculus adult male pituitary gland cDNA, RIKEN full-length enriched library, clone:5330430B06 product:unclassifiable, full insert sequence. [AK019920]	4.97985	1.20033e-07	2.10572e-06
2.35663	1.9272	2.69454	2.61688	2.27803	2.15862	2.22382	2.15728	2.30162	Zfp36l1	zinc finger protein 36, C3H type-like 1	Mouse TIS11 primary response gene, complete cds. [M58566]	4.93013	2.69963e-11	7.86295e-09
2.38722	1.97995	2.60357	2.14393	2.42298	2.34092	2.36826	2.12825	2.29689	Tesc	tescalcin	Mus musculus tescalcin (Tesc), mRNA [NM_021344]	4.91396	7.1552e-12	4.41481e-09
2.39483	1.97341	2.67804	2.65752	1.78623	1.95894	2.32738	2.35872	2.26688	Ptp4a1	protein tyrosine phosphatase 4a1	Mus musculus protein tyrosine phosphatase 4a1 (Ptp4a1), mRNA [NM_011200]	4.81282	3.20068e-10	3.47209e-08
2.25348	2.46331	2.46949	2.77708	2.15933	2.48083	1.66785	1.81101	2.2603	Ascl1	achaete-scute complex homolog 1 (Drosophila)	Mus musculus achaete-scute complex homolog 1 (Drosophila) (Ascl1), mRNA [NM_008553]	4.7909	9.97179e-10	7.16285e-08
1.72823	2.0471	2.33723	2.30671	2.32744	2.54563	2.23593	2.54077	2.25863	Vwa1	von Willebrand factor A domain containing 1	Mus musculus von Willebrand factor A domain containing 1 (Vwa1), mRNA [NM_147776]	4.78537	5.67744e-11	1.25386e-08
2.56998	2.33995	2.55815	2.1128	2.14536	2.11617	2.15478	2.04832	2.25569	Cbs	cystathionine beta-synthase	Mus musculus cystathionine beta-synthase (Cbs), transcript variant 1, mRNA [NM_144855]	4.77562	8.20959e-12	4.4757e-09
2.24348	1.87204	2.47393	2.28817	2.17533	2.08014	2.5834	2.31044	2.25336	Pappa	pregnancy-associated plasma protein A	Mus musculus pregnancy-associated plasma protein A (Pappa), mRNA [NM_021362]	4.76794	1.31412e-11	5.94484e-09
3.16104	2.66608	2.08474	1.69253	2.23999	2.24746	2.04431	1.84368	2.24748	Vdr	vitamin D receptor	Mus musculus vitamin D receptor (Vdr), mRNA [NM_009504]	4.74853	1.03993e-08	3.54912e-07
2.1724	2.03427	2.69512	2.23313	2.40515	2.31868	2.09332	1.83554	2.22345	Dlk1	delta-like 1 homolog (Drosophila)	Mus musculus adipocyte differentiation-associated protein (pref-1) mRNA, complete cds. [L12721]	4.67009	5.61243e-11	1.25386e-08
2.416	2.16732	2.5395	2.13041	2.30279	2.0663	2.20083	1.92518	2.21854	Trabd	TraB domain containing	Mus musculus TraB domain containing (Trabd), mRNA [NM_026485]	4.65423	7.89027e-12	4.41481e-09
2.3486	2.00527	2.11965	1.84393	1.58352	1.59532	3.15749	3.08101	2.21685	Tg	thyroglobulin	Mus musculus thyroglobulin (Tg), mRNA [NM_009375]	4.64877	1.31418e-07	2.25704e-06
2.01399	1.698	2.99895	2.87045	2.0738	1.49194	2.38137	2.19068	2.2149	Scgb1c1	secretoglobin, family 1C, member 1	Mus musculus secretoglobin, family 1C, member 1 (Scgb1c1), mRNA [NM_001099742]	4.64249	3.36305e-08	8.32424e-07
2.91663	2.23661	1.96668	1.13678	2.76335	2.31628	2.41953	1.95466	2.21381	Akap5	A kinase (PRKA) anchor protein 5	Mus musculus A kinase (PRKA) anchor protein 5 (Akap5), mRNA [NM_001101471]	4.639	8.03106e-08	1.558e-06
2.6205	2.17893	2.49972	2.2952	1.93723	1.73787	2.32562	2.06955	2.20808	Cited1	Cbp/p300-interacting transactivator with Glu/Asp-rich carboxy-terminal domain 1	Mus musculus Cbp/p300-interacting transactivator with Glu/Asp-rich carboxy-terminal domain 1 (Cited1), mRNA [NM_007709]	4.62059	1.61354e-10	2.33382e-08
2.13353	2.21424	2.58636	2.23971	1.94286	2.15504	2.15445	2.2139	2.20501	Entpd5	ectonucleoside triphosphate diphosphohydrolase 5	Mus musculus ectonucleoside triphosphate diphosphohydrolase 5 (Entpd5), transcript variant 2, mRNA [NM_001026214]	4.61078	3.00828e-12	3.34799e-09
2.34311	2.10147	2.6505	2.53778	1.80954	1.88868	2.19504	2.10896	2.20439	Pla2g7	phospholipase A2, group VII (platelet-activating factor acetylhydrolase, plasma)	Mus musculus phospholipase A2, group VII (platelet-activating factor acetylhydrolase, plasma) (Pla2g7), mRNA [NM_013737]	4.60878	1.33192e-10	2.02123e-08
2.00685	1.42604	2.32019	1.92668	2.19725	2.50209	2.65072	2.35509	2.17311	Mest	mesoderm specific transcript	Mus musculus mesoderm specific transcript (Mest), transcript variant 2, mRNA [NM_008590]	4.50996	2.80907e-09	1.37594e-07
2.12783	2.29	2.65407	2.41533	2.06268	1.72838	2.0502	2.00793	2.16705	Igfbp4	insulin-like growth factor binding protein 4	Mus musculus insulin-like growth factor binding protein 4 (Igfbp4), mRNA [NM_010517]	4.49105	1.28544e-10	2.00963e-08
2.3402	1.92844	2.49356	2.35005	2.37293	2.1269	1.84166	1.87569	2.16618	Slc23a2	solute carrier family 23 (nucleobase transporters), member 2	Mus musculus solute carrier family 23 (nucleobase transporters), member 2 (Slc23a2), mRNA [NM_018824]	4.48833	6.31727e-11	1.31215e-08
2.27277	1.97676	2.62094	1.9768	2.13108	2.09722	2.11044	1.98425	2.14628	Pdzrn3	PDZ domain containing RING finger 3	Mus musculus PDZ domain containing RING finger 3 (Pdzrn3), mRNA [NM_018884]	4.42686	2.98618e-11	8.24574e-09
2.80852	2.06294	2.22485	2.0481	1.89168	1.58189	2.41347	2.06239	2.13673	Nqo1	NAD(P)H dehydrogenase, quinone 1	Mus musculus NAD(P)H dehydrogenase, quinone 1 (Nqo1), mRNA [NM_008706]	4.39764	2.23041e-09	1.19524e-07
2.22183	1.82498	2.81039	2.45105	2.0698	1.90199	1.96392	1.83242	2.13455	Mgst1	microsomal glutathione S-transferase 1	Mus musculus microsomal glutathione S-transferase 1 (Mgst1), mRNA [NM_019946]	4.391	1.02556e-09	7.31726e-08
2.96922	2.38869	2.16236	1.9722	1.95349	0.925812	2.53397	2.09044	2.12452	1700018L02Rik	RIKEN cDNA 1700018L02 gene	Mus musculus RIKEN cDNA 1700018L02 gene (1700018L02Rik), non-coding RNA [NR_028360]	4.36059	2.19122e-07	3.34456e-06
2.03817	2.09971	2.99395	2.38883	2.207	2.24024	1.57844	1.42831	2.12183	Trf	transferrin	Mus musculus transferrin (Trf), mRNA [NM_133977]	4.35246	2.35886e-08	6.53899e-07
2.43125	2.09283	2.5692	2.10563	2.01657	1.81577	2.12063	1.81497	2.12085	Aif1l	allograft inflammatory factor 1-like	Mus musculus allograft inflammatory factor 1-like (Aif1l), mRNA [NM_145144]	4.34952	1.40195e-10	2.07001e-08
2.16028	1.79708	2.65535	2.63427	1.57018	1.33859	2.46656	2.2691	2.11143	S100g	S100 calcium binding protein G	Mus musculus S100 calcium binding protein G (S100g), mRNA [NM_009789]	4.32118	2.8248e-08	7.40579e-07
1.75186	1.72213	2.41625	2.17146	2.56986	2.50193	1.82994	1.87504	2.10481	Actr3b	ARP3 actin-related protein 3B	Mus musculus ARP3 actin-related protein 3 homolog B (yeast), mRNA (cDNA clone IMAGE:5685374). [BC053106]	4.30141	1.1354e-09	7.8131e-08
2.83672	2.00448	2.50322	1.77235	2.96249	2.49483	1.42311	0.828265	2.10318	Zcchc12	zinc finger, CCHC domain containing 12	Mus musculus zinc finger, CCHC domain containing 12 (Zcchc12), mRNA [NM_028325]	4.29656	1.70444e-06	1.67932e-05
2.12818	1.79416	2.41442	2.28672	1.71672	1.56083	2.59208	2.31447	2.10095	Hsd11b1	hydroxysteroid 11-beta dehydrogenase 1	Mus musculus hydroxysteroid 11-beta dehydrogenase 1 (Hsd11b1), transcript variant 1, mRNA [NM_008288]	4.28991	1.97025e-09	1.10805e-07
1.89695	1.74197	2.55429	1.43726	2.37012	2.14795	2.51796	2.10345	2.09624	Slc7a5	solute carrier family 7 (cationic amino acid transporter, y+ system), member 5	Mus musculus solute carrier family 7 (cationic amino acid transporter, y+ system), member 5 (Slc7a5), mRNA [NM_011404]	4.27594	7.65615e-09	2.88115e-07
2.18399	1.7294	2.86755	2.05106	2.44341	2.02497	1.79332	1.62637	2.09001	Hrsp12	heat-responsive protein 12	Mus musculus heat-responsive protein 12 (Hrsp12), mRNA [NM_008287]	4.2575	9.21275e-09	3.27014e-07
1.63511	1.76599	2.35646	2.17115	2.88979	1.68255	2.12119	2.03679	2.08238	Rab27b	RAB27b, member RAS oncogene family	Mus musculus RAB27b, member RAS oncogene family (Rab27b), transcript variant 1, mRNA [NM_030554]	4.23505	1.32057e-08	4.22862e-07
1.89827	2.01231	2.34589	2.25753	2.20377	2.12463	1.83737	1.86638	2.06827	G6pdx	glucose-6-phosphate dehydrogenase X-linked	Mus musculus glucose-6-phosphate dehydrogenase X-linked (G6pdx), mRNA [NM_008062]	4.19383	6.89407e-12	4.41481e-09
2.43323	2.0598	2.22885	2.22442	1.74505	1.9057	1.95162	1.9963	2.06812	Kif21a	kinesin family member 21A	Mus musculus kinesin family member 21A (Kif21a), transcript variant 3, mRNA [NM_016705]	4.1934	2.42329e-11	7.39037e-09
1.77776	1.8188	2.60906	2.08158	2.29425	2.03017	2.09071	1.8149	2.06465	Liph	lipase, member H	Mus musculus lipase, member H (Liph), transcript variant 2, mRNA [NM_153404]	4.18334	2.79521e-10	3.22142e-08
2.69408	2.07805	1.9457	1.92229	2.64434	2.69619	1.42815	1.09654	2.06317	Calb1	calbindin 1	Mus musculus calbindin 1 (Calb1), mRNA [NM_009788]	4.17902	2.34502e-07	3.53365e-06
3.13773	2.57145	2.40844	2.08387	1.7046	1.6203	1.7802	1.14448	2.05638	Akr1b7	aldo-keto reductase family 1, member B7	Mus musculus aldo-keto reductase family 1, member B7 (Akr1b7), mRNA [NM_009731]	4.15942	4.29195e-07	5.6925e-06
2.47669	2.19423	2.36739	2.24168	1.9388	1.96968	1.62305	1.60747	2.05237	Fam181a	family with sequence similarity 181, member A	Mus musculus family with sequence similarity 181, member A (Fam181a), mRNA [NM_001195726]	4.14788	6.91191e-10	5.92585e-08
2.47874	2.15233	2.10241	2.26227	1.84439	2.00254	2.04436	1.52998	2.05213	Baalc	brain and acute leukemia, cytoplasmic	Mus musculus brain and acute leukemia, cytoplasmic (Baalc), mRNA [NM_080640]	4.14717	2.9775e-10	3.34575e-08
2.25835	1.82222	2.26342	1.95377	2.15951	2.00398	2.15556	1.72326	2.04251	Gna14	guanine nucleotide binding protein, alpha 14	Mus musculus guanine nucleotide binding protein, alpha 14 (Gna14), mRNA [NM_008137]	4.11961	2.86792e-11	8.13037e-09
2.57162	1.92427	2.29124	1.73603	1.98252	1.76749	2.21423	1.83793	2.04067	Senp2	SUMO/sentrin specific peptidase 2	Mus musculus SUMO/sentrin specific peptidase 2 (Senp2), transcript variant 1, mRNA [NM_029457]	4.11436	7.281e-10	6.02368e-08
2.26019	1.73661	2.53192	2.14853	1.58066	1.71917	2.221	2.1209	2.03987	Cebpb	CCAAT/enhancer binding protein (C/EBP), beta	Mus musculus CCAAT/enhancer binding protein (C/EBP), beta (Cebpb), mRNA [NM_009883]	4.11209	1.10654e-09	7.71383e-08
2.83678	1.8723	2.27871	2.12709	2.06242	1.79929	1.84588	1.43109	2.03169	Pde9a	phosphodiesterase 9A	Mus musculus phosphodiesterase 9A (Pde9a), transcript variant 1, mRNA [NM_008804]	4.08885	1.3956e-08	4.37657e-07
2.48648	2.35982	2.17136	2.07523	1.76367	1.01089	2.16825	2.16592	2.0252	Unc93a	unc-93 homolog A (C. elegans)	Mus musculus unc-93 homolog A (C. elegans) (Unc93a), mRNA [NM_199252]	4.07049	2.67856e-08	7.15473e-07
2.21152	2.12879	2.23016	1.6497	2.03331	1.94471	2.11597	1.8714	2.0232	Srxn1	sulfiredoxin 1 homolog (S. cerevisiae)	Mus musculus sulfiredoxin 1 homolog (S. cerevisiae) (Srxn1), mRNA [NM_029688]	4.06483	2.2385e-11	7.39037e-09
2.1564	1.57449	2.64873	2.30328	1.71104	1.43301	2.24365	2.1017	2.02154	Cyp4f15	cytochrome P450, family 4, subfamily f, polypeptide 15	Mus musculus cytochrome P450, family 4, subfamily f, polypeptide 15 (Cyp4f15), mRNA [NM_134127]	4.06016	9.88899e-09	3.44592e-07
2.0596	1.8595	2.4265	2.01898	2.23433	2.12368	1.79321	1.6453	2.02014	Alas1	aminolevulinic acid synthase 1	Mus musculus aminolevulinic acid synthase 1 (Alas1), nuclear gene encoding mitochondrial protein, mRNA [NM_020559]	4.05623	1.06792e-10	1.83115e-08
2.16109	1.59916	2.52141	1.69719	2.14494	1.77796	2.1526	2.00725	2.0077	Procr	protein C receptor, endothelial	Mus musculus protein C receptor, endothelial (Procr), mRNA [NM_011171]	4.02141	1.39567e-09	8.958e-08
2.25968	2.05072	2.44993	1.85372	1.78562	1.6482	2.16462	1.84738	2.00749	Tuba4a	tubulin, alpha 4A	Mus musculus tubulin, alpha 4A (Tuba4a), mRNA [NM_009447]	4.02081	3.05355e-10	3.39211e-08
2.09918	1.61004	2.32792	1.7845	1.89778	1.44113	2.7074	2.11324	1.99765	Aldh1a1	aldehyde dehydrogenase family 1, subfamily A1	Mus musculus aldehyde dehydrogenase family 1, subfamily A1 (Aldh1a1), mRNA [NM_013467]	3.99349	1.35072e-08	4.29282e-07
2.41493	1.87455	2.2716	1.67296	2.136	1.5959	2.23326	1.72039	1.98995	Syt13	synaptotagmin XIII	Mus musculus synaptotagmin XIII (Syt13), mRNA [NM_030725]	3.97223	1.98506e-09	1.11013e-07
2.18273	2.02519	2.2457	1.99201	2.12198	2.106	1.62232	1.61876	1.98934	Aqp5	aquaporin 5	Mus musculus aquaporin 5 (Aqp5), mRNA [NM_009701]	3.97055	7.12165e-11	1.38337e-08
1.72938	1.56425	2.38544	2.26801	1.92307	1.93331	2.12542	1.93028	1.9824	Osmr	oncostatin M receptor	Mus musculus oncostatin M receptor (Osmr), mRNA [NM_011019]	3.95149	1.91839e-10	2.54931e-08
2.86465	2.21492	2.37993	1.00501	2.22541	2.33618	1.17593	1.57637	1.9723	Lingo4	leucine rich repeat and Ig domain containing 4	Mus musculus leucine rich repeat and Ig domain containing 4 (Lingo4), mRNA [NM_177250]	3.92393	1.24321e-06	1.30664e-05
2.18832	1.59572	2.21085	1.72545	2.31283	2.23945	1.95605	1.52931	1.96975	Npr3	natriuretic peptide receptor 3	Mus musculus natriuretic peptide receptor 3 (Npr3), transcript variant 1, mRNA [NM_008728]	3.917	1.55495e-09	9.53039e-08
2.42376	1.99822	2.07101	1.87346	1.84165	1.33752	2.22966	1.97679	1.96901	Tmem238	transmembrane protein 238	Mus musculus transmembrane protein 238 (Tmem238), mRNA [NM_029384]	3.915	1.39877e-09	8.958e-08
2.66538	1.98617	2.0693	1.88783	1.95477	1.99743	1.7316	1.44648	1.96737	Speer6-ps1	spermatogenesis associated glutamate (E)-rich protein 6, pseudogene 1	Mus musculus spermatogenesis associated glutamate (E)-rich protein 6, pseudogene 1 (Speer6-ps1), non-coding RNA [NR_001581]	3.91055	2.83223e-09	1.37594e-07
2.70928	1.57299	2.39121	1.60913	1.98166	1.47826	2.36727	1.60563	1.96443	Slc2a1	solute carrier family 2 (facilitated glucose transporter), member 1	Mus musculus solute carrier family 2 (facilitated glucose transporter), member 1 (Slc2a1), mRNA [NM_011400]	3.90258	1.10484e-07	1.98328e-06
2.28007	1.7548	2.58289	2.32748	1.70181	1.44741	2.0317	1.54851	1.95933	Maob	monoamine oxidase B	Mus musculus monoamine oxidase B (Maob), nuclear gene encoding mitochondrial protein, mRNA [NM_172778]	3.88882	1.33983e-08	4.2774e-07
1.56456	1.34115	2.80614	1.94198	1.9114	1.81044	2.29062	1.99854	1.9581	Acat3	acetyl-Coenzyme A acetyltransferase 3	Mus musculus acetyl-Coenzyme A acetyltransferase 3 (Acat3), mRNA [NM_153151]	3.88551	3.27893e-08	8.15399e-07
2.08495	1.50842	2.46906	2.20071	2.01948	1.76271	2.02807	1.53446	1.95098	Vstm2a	V-set and transmembrane domain containing 2A	Mus musculus V-set and transmembrane domain containing 2A (Vstm2a), mRNA [NM_145967]	3.86637	2.43925e-09	1.24972e-07
2.50341	2.25133	2.07152	1.7983	1.98514	1.92721	1.60256	1.46599	1.95068	Grin2c	glutamate receptor, ionotropic, NMDA2C (epsilon 3)	Mus musculus glutamate receptor, ionotropic, NMDA2C (epsilon 3) (Grin2c), mRNA [NM_010350]	3.86557	1.71501e-09	1.0129e-07
2.4404	2.08522	2.41749	2.27841	1.67022	1.46005	1.69375	1.53612	1.94771	Dleu2	deleted in lymphocytic leukemia, 2	Mus musculus deleted in lymphocytic leukemia, 2 (Dleu2), non-coding RNA [NR_028264]	3.85761	9.60453e-09	3.38099e-07
1.98644	1.34296	2.16105	1.84788	2.9572	2.50899	1.62748	1.1369	1.94611	Serpinb6b	serine (or cysteine) peptidase inhibitor, clade B, member 6b	Mus musculus serine (or cysteine) peptidase inhibitor, clade B, member 6b (Serpinb6b), mRNA [NM_011454]	3.85335	4.85694e-07	6.24732e-06
1.96995	1.50723	2.24169	2.2215	1.77189	1.6299	2.1974	2.00354	1.94289	Ang3	angiogenin, ribonuclease A family, member 3	Mus musculus angiogenin, ribonuclease A family, member 3 (Ang3), mRNA [NM_001123394]	3.84474	4.24649e-10	4.27909e-08
2.16806	2.08503	2.10857	1.87822	2.24262	2.2273	1.42946	1.39635	1.94195	Pla2g5	phospholipase A2, group V	Mus musculus phospholipase A2, group V (Pla2g5), transcript variant 2, mRNA [NM_011110]	3.84225	2.09633e-09	1.14581e-07
2.2925	2.08663	1.85735	1.75389	1.9143	2.03144	1.66043	1.81378	1.92629	Vangl2	vang-like 2 (van gogh, Drosophila)	Mus musculus vang-like 2 (van gogh, Drosophila) (Vangl2), mRNA [NM_033509]	3.80077	2.50262e-11	7.39037e-09
2.08104	1.57748	1.73934	2.22061	2.42632	1.44902	2.36301	1.55103	1.92598	Ehf	ets homologous factor	Mus musculus ets homologous factor (Ehf), mRNA [NM_007914]	3.79995	2.6828e-08	7.15705e-07
2.12973	1.60313	2.34017	1.98342	1.72931	1.96106	1.89653	1.72244	1.92073	Cxcr4	chemokine (C-X-C motif) receptor 4	Mus musculus chemokine (C-X-C motif) receptor 4 (Cxcr4), mRNA [NM_009911]	3.78614	1.85141e-10	2.50731e-08
2.06534	1.81725	2.16207	1.88721	1.73585	1.83623	2.00803	1.80909	1.91513	Tacr1	tachykinin receptor 1	Mus musculus tachykinin receptor 1 (Tacr1), mRNA [NM_009313]	3.77149	3.86139e-12	3.54218e-09
2.06574	1.66766	2.30792	1.75053	2.17446	2.07418	1.72216	1.50615	1.9086	Pde4b	phosphodiesterase 4B, cAMP specific	Mus musculus phosphodiesterase 4B, cAMP specific (Pde4b), transcript variant 1, mRNA [NM_019840]	3.75444	7.40378e-10	6.10152e-08
2.50121	2.2321	1.6753	1.40788	2.00997	1.82992	1.86433	1.66995	1.89883	Camk2n2	calcium/calmodulin-dependent protein kinase II inhibitor 2	Mus musculus calcium/calmodulin-dependent protein kinase II inhibitor 2 (Camk2n2), mRNA [NM_028420]	3.72911	3.03205e-09	1.46185e-07
1.72163	1.40547	2.33073	1.95952	2.33906	2.01193	1.83259	1.56915	1.89626	Rbp1	retinol binding protein 1, cellular	Mus musculus retinol binding protein 1, cellular (Rbp1), mRNA [NM_011254]	3.72247	2.79277e-09	1.37136e-07
2.29593	1.81404	2.15254	1.38718	2.12519	1.92327	1.87404	1.59488	1.89588	Taf13	TAF13 RNA polymerase II, TATA box binding protein (TBP)-associated factor	Mus musculus TAF13 RNA polymerase II, TATA box binding protein (TBP)-associated factor (Taf13), mRNA [NM_025444]	3.7215	1.96907e-09	1.10805e-07
2.54675	2.04002	1.8982	1.76685	1.75297	1.70206	1.72711	1.66335	1.88716	Hdac4	histone deacetylase 4	Mus musculus histone deacetylase 4 (Hdac4), mRNA [NM_207225]	3.69907	8.22332e-10	6.33494e-08
2.01496	1.57445	1.73807	1.58198	2.34074	2.21377	1.85538	1.74014	1.88243	Gjb2	gap junction protein, beta 2	Mus musculus gap junction protein, beta 2 (Gjb2), mRNA [NM_008125]	3.68697	6.21985e-10	5.51027e-08
1.74526	1.44328	2.22347	2.35205	1.77552	1.91883	1.7658	1.74931	1.87169	Paqr8	progestin and adipoQ receptor family member VIII	Mus musculus progestin and adipoQ receptor family member VIII (Paqr8), mRNA [NM_028829]	3.65961	6.98054e-10	5.95949e-08
1.96615	1.27822	2.71815	2.34573	1.709	1.72862	1.74933	1.4551	1.86879	Agt	angiotensinogen (serpin peptidase inhibitor, clade A, member 8)	Mus musculus angiotensinogen (serpin peptidase inhibitor, clade A, member 8) (Agt), mRNA [NM_007428]	3.65226	7.38457e-08	1.45515e-06
1.67215	1.98962	1.8212	1.88456	1.79888	1.74868	2.21269	1.81103	1.86735	Glul	glutamate-ammonia ligase (glutamine synthetase)	M.musculus mRNA for glutamine synthetase. [X16314]	3.64862	1.39383e-11	6.13369e-09
2.37207	2.02185	2.02587	1.74756	1.71666	1.63848	1.72501	1.6876	1.86689	Adamts15	a disintegrin-like and metallopeptidase (reprolysin type) with thrombospondin type 1 motif, 15	Mus musculus a disintegrin-like and metallopeptidase (reprolysin type) with thrombospondin type 1 motif, 15 (Adamts15), mRNA [NM_001024139]	3.64745	2.41116e-10	2.99212e-08
1.53492	2.01146	2.1466	1.96235	2.1447	2.16534	1.47834	1.40256	1.85578	Ntm	neurotrimin	Mus musculus neurotrimin (Ntm), mRNA [NM_172290]	3.61948	2.50338e-09	1.26429e-07
2.22968	1.69717	2.24139	1.93028	1.72299	1.69909	1.72612	1.5975	1.85553	Prodh	proline dehydrogenase	Mus musculus proline dehydrogenase (Prodh), nuclear gene encoding mitochondrial protein, mRNA [NM_011172]	3.61884	3.37557e-10	3.58857e-08
1.86443	1.94024	1.90206	1.99606	1.67382	2.0047	1.54731	1.90953	1.85477	Relt	RELT tumor necrosis factor receptor	Mus musculus RELT tumor necrosis factor receptor (Relt), mRNA [NM_177073]	3.61694	1.14201e-11	5.64686e-09
2.35733	1.91099	1.69156	1.39716	1.56737	1.54976	2.23947	2.04287	1.84456	Pls1	plastin 1 (I-isoform)	Mus musculus plastin 1 (I-isoform) (Pls1), mRNA [NM_001033210]	3.59144	4.84964e-09	2.05405e-07
1.8853	1.44906	1.86921	1.96535	2.04138	1.90997	1.87736	1.6825	1.83502	Gas1	growth arrest specific 1	Mus musculus growth arrest specific 1 (Gas1), mRNA [NM_008086]	3.56775	3.22306e-11	8.56607e-09
1.80851	1.79577	2.0618	1.57208	1.62313	1.42495	2.24691	1.90561	1.80484	Cd99l2	CD99 antigen-like 2	CD99 antigen-like 2 [Source:MGI Symbol;Acc:MGI:2177151] [ENSMUST00000128515]	3.49392	7.26509e-10	6.02368e-08
1.8429	1.64588	1.92592	0.920241	2.2668	2.09905	1.905	1.77993	1.79821	Xdh	xanthine dehydrogenase	Mus musculus xanthine dehydrogenase (Xdh), mRNA [NM_011723]	3.47789	3.67565e-08	8.89098e-07
3.23862	2.59207	1.7409	1.31777	1.23172	0.959834	1.73369	1.56018	1.79685	Rimbp2	RIMS binding protein 2	Mus musculus mRNA for mKIAA0318 protein. [AK122245]	3.4746	7.86137e-06	5.82805e-05
1.73881	1.53351	2.34978	2.14543	1.52117	1.54602	1.67272	1.84165	1.79364	Hist1h1c	histone cluster 1, H1c	Mus musculus histone cluster 1, H1c (Hist1h1c), mRNA [NM_015786]	3.46687	1.67905e-09	9.94426e-08
1.86119	1.78971	1.72588	1.41039	2.19913	1.8804	1.79606	1.6768	1.79244	Igfbpl1	insulin-like growth factor binding protein-like 1	Mus musculus insulin-like growth factor binding protein-like 1 (Igfbpl1), mRNA [NM_018741]	3.46401	1.31584e-10	2.02123e-08
1.69444	1.46655	2.22952	1.65089	1.77983	1.66585	1.99329	1.82547	1.78823	Ugt1a6b	UDP glucuronosyltransferase 1 family, polypeptide A6B	Mus musculus UDP glucuronosyltransferase 1 family, polypeptide A6B (Ugt1a6b), mRNA [NM_201410]	3.45391	2.98981e-10	3.34575e-08
2.20732	1.68303	2.2243	1.4198	1.60479	1.08301	2.16695	1.90362	1.7866	Hr	hairless	Mus musculus hairless (Hr), mRNA [NM_021877]	3.45001	5.44347e-08	1.17861e-06
1.72852	1.8654	2.07661	2.10365	1.66752	1.9911	1.25027	1.60099	1.78551	Aldh6a1	aldehyde dehydrogenase family 6, subfamily A1	Mus musculus aldehyde dehydrogenase family 6, subfamily A1 (Aldh6a1), nuclear gene encoding mitochondrial protein, mRNA [NM_134042]	3.4474	1.13915e-09	7.8131e-08
2.41426	2.42938	1.38128	2.38047	0.417955	0.756359	2.29085	2.11234	1.77286	Penk	preproenkephalin	Mus musculus preproenkephalin (Penk), mRNA [NM_001002927]	3.41731	1.73257e-05	0.000113069
2.18533	1.87529	1.79392	1.44442	1.56173	1.56707	2.00689	1.73406	1.77109	Aldh1a7	aldehyde dehydrogenase family 1, subfamily A7	Mus musculus aldehyde dehydrogenase family 1, subfamily A7 (Aldh1a7), mRNA [NM_011921]	3.41311	4.18624e-10	4.26617e-08
1.88969	1.64025	2.02957	1.72627	1.90807	1.79957	1.6033	1.48169	1.7598	Slc15a2	solute carrier family 15 (H+/peptide transporter), member 2	Mus musculus solute carrier family 15 (H+/peptide transporter), member 2 (Slc15a2), transcript variant 1, mRNA [NM_021301]	3.38652	3.48934e-11	9.15931e-09
1.69043	1.75019	2.11175	1.51307	1.82457	1.5914	1.92415	1.64224	1.75597	Apcdd1	adenomatosis polyposis coli down-regulated 1	Mus musculus activated spleen cDNA, RIKEN full-length enriched library, clone:F830213N15 product:Ethanol induced gene product, full insert sequence. [AK157407]	3.37754	1.11158e-10	1.89076e-08
1.95224	1.36322	1.82365	1.52772	2.15649	1.99243	1.67303	1.51673	1.75069	Wfdc3	WAP four-disulfide core domain 3	Mus musculus WAP four-disulfide core domain 3 (Wfdc3), mRNA [NM_027961]	3.36519	1.36526e-09	8.79643e-08
2.55291	2.07024	1.75542	1.32465	1.51757	1.25681	1.91181	1.56283	1.74403	Kctd15	potassium channel tetramerisation domain containing 15	Mus musculus potassium channel tetramerisation domain containing 15 (Kctd15), mRNA [NM_146188]	3.3497	6.42388e-08	1.32093e-06
2.29455	1.78751	2.25766	2.05592	1.27792	1.33109	1.4969	1.4501	1.74395	Lum	lumican	Mus musculus lumican (Lum), mRNA [NM_008524]	3.34952	3.95491e-08	9.36515e-07
1.57046	1.12224	2.45214	1.78125	1.75121	1.46679	2.09366	1.69696	1.74184	Acat2	acetyl-Coenzyme A acetyltransferase 2	Mus musculus acetyl-Coenzyme A acetyltransferase 2 (Acat2), mRNA [NM_009338]	3.34461	4.26462e-08	9.82388e-07
2.37196	1.8115	1.74068	1.19739	1.86054	1.59852	1.83984	1.50657	1.74088	Galnt14	UDP-N-acetyl-alpha-D-galactosamine:polypeptide N-acetylgalactosaminyltransferase 14	Mus musculus UDP-N-acetyl-alpha-D-galactosamine:polypeptide N-acetylgalactosaminyltransferase 14 (Galnt14), mRNA [NM_027864]	3.34238	9.94981e-09	3.45304e-07
1.83474	2.02554	2.1928	1.45868	1.84598	1.80613	1.45664	1.28524	1.73822	S1pr3	sphingosine-1-phosphate receptor 3	Mus musculus sphingosine-1-phosphate receptor 3 (S1pr3), mRNA [NM_010101]	3.33623	4.44597e-09	1.92919e-07
1.81546	1.50685	2.21079	2.00871	1.78709	1.44976	1.68228	1.44231	1.73791	Nnmt	nicotinamide N-methyltransferase	Mus musculus nicotinamide N-methyltransferase (Nnmt), mRNA [NM_010924]	3.33551	1.20138e-09	8.16097e-08
2.06907	1.91468	1.63478	1.35823	1.99759	1.99781	1.52223	1.3806	1.73437	Lbp	lipopolysaccharide binding protein	Mus musculus lipopolysaccharide binding protein (Lbp), mRNA [NM_008489]	3.32735	1.67137e-09	9.94426e-08
2.4586	2.00894	1.83573	1.68646	2.07095	2.06866	0.882444	0.822549	1.72929	Adra2a	adrenergic receptor, alpha 2a	Mus musculus adrenergic receptor, alpha 2a (Adra2a), mRNA [NM_007417]	3.31565	9.79469e-07	1.07848e-05
1.75237	1.28904	1.95071	1.73909	1.61769	1.74211	1.86029	1.8425	1.72423	Mpp3	membrane protein, palmitoylated 3 (MAGUK p55 subfamily member 3)	Mus musculus membrane protein, palmitoylated 3 (MAGUK p55 subfamily member 3) (Mpp3), mRNA [NM_007863]	3.30403	1.13789e-10	1.89995e-08
2.1764	1.45531	2.29631	1.933	1.52117	1.25281	1.70973	1.35064	1.71192	Tle4	transducin-like enhancer of split 4, homolog of Drosophila E(spl)	Mus musculus transducin-like enhancer of split 4, homolog of Drosophila E(spl) (Tle4), mRNA [NM_011600]	3.27597	3.77889e-08	9.04806e-07
1.65702	1.33717	1.76553	1.09597	2.35125	2.131	1.65322	1.69526	1.7108	Kcnj14	potassium inwardly-rectifying channel, subfamily J, member 14	Mus musculus potassium inwardly-rectifying channel, subfamily J, member 14 (Kcnj14), mRNA [NM_145963]	3.27343	4.15047e-08	9.66988e-07
2.16505	1.56068	1.69091	1.37756	1.79097	1.75318	1.72956	1.56211	1.70375	Txnrd1	thioredoxin reductase 1	Mus musculus thioredoxin reductase 1 (Txnrd1), transcript variant 1, mRNA [NM_001042523]	3.25747	4.80295e-10	4.60036e-08
2.56786	1.89744	1.4395	1.44073	1.79448	1.92657	1.28523	1.26211	1.70174	Trpv4	transient receptor potential cation channel, subfamily V, member 4	Mus musculus transient receptor potential cation channel, subfamily V, member 4 (Trpv4), mRNA [NM_022017]	3.25293	9.43822e-08	1.76186e-06
1.9812	1.67803	1.77563	1.36186	1.70657	1.60373	1.82691	1.61693	1.69386	1810011O10Rik	RIKEN cDNA 1810011O10 gene	Mus musculus RIKEN cDNA 1810011O10 gene (1810011O10Rik), mRNA [NM_026931]	3.23521	7.35215e-11	1.38337e-08
1.43667	1.07483	2.16081	2.19169	1.37026	1.33833	2.13792	1.83991	1.6938	Atp13a4	ATPase type 13A4	Mus musculus ATPase type 13A4 (Atp13a4), transcript variant 2, mRNA [NM_172613]	3.23508	9.03563e-08	1.70466e-06
1.66036	1.75142	1.57433	1.44045	1.65464	1.74416	1.99286	1.722	1.69253	Dkk3	dickkopf homolog 3 (Xenopus laevis)	Mus musculus dickkopf homolog 3 (Xenopus laevis) (Dkk3), mRNA [NM_015814]	3.23223	1.76781e-11	6.96058e-09
2.05391	1.76052	1.51033	1.27925	1.63304	1.43025	2.06182	1.78299	1.68901	Kcne4	potassium voltage-gated channel, Isk-related subfamily, gene 4	Mus musculus potassium voltage-gated channel, Isk-related subfamily, gene 4 (Kcne4), mRNA [NM_021342]	3.22436	1.8154e-09	1.06041e-07
1.81621	1.52439	1.7763	1.51032	1.85654	1.73081	1.76245	1.45664	1.67921	Arrdc3	arrestin domain containing 3	Mus musculus arrestin domain containing 3 (Arrdc3), mRNA [NM_001042591]	3.20252	2.75574e-11	7.9179e-09
2.30707	1.89002	1.78803	1.54098	1.29467	1.05189	1.80939	1.74591	1.67849	Fbp1	fructose bisphosphatase 1	Mus musculus fructose bisphosphatase 1 (Fbp1), mRNA [NM_019395]	3.20094	2.93684e-08	7.59543e-07
2.05469	1.94012	1.54021	1.54947	1.52927	1.64609	1.60264	1.55177	1.67678	Pcdh8	protocadherin 8	Mus musculus protocadherin 8 (Pcdh8), transcript variant 1, mRNA [NM_021543]	3.19713	9.5609e-11	1.68916e-08
1.66261	1.58393	2.03683	2.02587	1.27654	1.35441	1.61977	1.76652	1.66581	Lypla2	lysophospholipase 2	Mus musculus lysophospholipase 2 (Lypla2), mRNA [NM_011942]	3.17292	1.32338e-09	8.57856e-08
2.07854	1.30937	1.61834	1.02692	2.38009	2.02825	1.72552	1.155	1.66525	Lypd6b	LY6/PLAUR domain containing 6B	Mus musculus LY6/PLAUR domain containing 6B (Lypd6b), mRNA [NM_027990]	3.17169	3.8827e-07	5.25822e-06
1.97642	1.80005	1.94714	1.57132	1.18883	1.40654	1.6126	1.75537	1.65728	Neat1	nuclear paraspeckle assembly transcript 1 (non-protein coding)	Mus musculus nuclear paraspeckle assembly transcript 1 (non-protein coding) (Neat1), non-coding RNA [NR_003513]	3.15422	1.4776e-09	9.22306e-08
2.09754	1.7726	2.09649	1.65238	1.59252	0.962706	1.70267	1.37574	1.65658	Moxd1	monooxygenase, DBH-like 1	Mus musculus monooxygenase, DBH-like 1 (Moxd1), mRNA [NM_021509]	3.15268	3.65311e-08	8.85661e-07
1.87971	1.30808	1.62627	1.49857	1.71663	1.56871	1.99099	1.60294	1.64899	Esm1	endothelial cell-specific molecule 1	Mus musculus endothelial cell-specific molecule 1 (Esm1), mRNA [NM_023612]	3.13613	4.33204e-10	4.34471e-08
2.00602	1.84682	2.08389	1.88365	1.16255	1.24912	1.52398	1.4329	1.64862	Bcl3	B cell leukemia/lymphoma 3	Mus musculus B cell leukemia/lymphoma 3 (Bcl3), mRNA [NM_033601]	3.13533	1.37094e-08	4.33444e-07
1.84901	1.63641	1.52474	1.49325	1.58202	1.45609	1.80101	1.81282	1.64442	Gclm	glutamate-cysteine ligase, modifier subunit	Mus musculus glutamate-cysteine ligase, modifier subunit (Gclm), mRNA [NM_008129]	3.12622	1.85556e-11	7.04518e-09
1.9477	1.57613	2.40895	1.41933	1.13124	1.06172	1.74229	1.84341	1.64135	Gdf5	growth differentiation factor 5	Mus musculus CD-1 putative growth factor GDF5 (Gdf5) mRNA, complete cds. [U08337]	3.11957	2.11512e-07	3.25175e-06
1.71244	1.22663	2.0393	1.82941	1.74077	0.93689	1.97465	1.64164	1.63771	Lrfn2	leucine rich repeat and fibronectin type III domain containing 2	Mus musculus leucine rich repeat and fibronectin type III domain containing 2 (Lrfn2), mRNA [NM_027452]	3.11173	5.21454e-08	1.14516e-06
2.05899	1.80373	2.04409	1.95262	1.6163	1.66961	0.944178	0.995435	1.63562	Ccl6	chemokine (C-C motif) ligand 6	Mus musculus chemokine (C-C motif) ligand 6 (Ccl6), mRNA [NM_009139]	3.10721	1.18011e-07	2.08575e-06
1.55308	1.36904	1.85815	1.85594	1.5808	1.4235	1.76513	1.61892	1.62807	Ddit4l	DNA-damage-inducible transcript 4-like	Mus musculus DNA-damage-inducible transcript 4-like (Ddit4l), mRNA [NM_030143]	3.09099	7.11194e-11	1.38337e-08
1.9273	1.59791	1.90155	1.55691	1.6857	1.50722	1.53212	1.31324	1.62774	Crem	cAMP responsive element modulator	Mus musculus cAMP responsive element modulator (Crem), transcript variant 3, mRNA [NM_013498]	3.09029	2.51652e-10	3.04012e-08
1.70623	1.48778	2.0736	1.82711	1.58834	1.43617	1.50502	1.38081	1.62563	Clmn	calmin	Mus musculus calmin (Clmn), transcript variant 1, mRNA [NM_053155]	3.08577	4.751e-10	4.60036e-08
2.19054	1.90255	1.03362	1.03811	1.90028	1.99786	1.47024	1.46252	1.62446	Insm1	insulinoma-associated 1	Mus musculus insulinoma-associated 1 (Insm1), mRNA [NM_016889]	3.08328	1.23846e-07	2.15836e-06
1.77923	1.57413	1.56916	1.50823	1.98421	1.93767	1.23963	1.38956	1.62273	B3galt5	UDP-Gal:betaGlcNAc beta 1,3-galactosyltransferase, polypeptide 5	Mus musculus UDP-Gal:betaGlcNAc beta 1,3-galactosyltransferase, polypeptide 5 (B3galt5), transcript variant 1, mRNA [NM_033149]	3.07956	1.08198e-09	7.56743e-08
1.62034	1.19253	1.7915	1.97239	1.53038	1.51401	1.78224	1.56726	1.62133	Prok2	prokineticin 2	Mus musculus prokineticin 2 (Prok2), transcript variant 1, mRNA [NM_015768]	3.07659	6.33197e-10	5.58632e-08
2.03953	1.90817	1.52535	2.20615	1.32109	1.45033	1.40324	1.0154	1.60866	Nrxn2	neurexin II	Mus musculus neurexin II (Nrxn2), transcript variant 2, mRNA [NM_020253]	3.04968	8.80489e-08	1.67151e-06
1.73222	1.38971	2.16226	2.26858	1.13337	0.823872	1.78832	1.49491	1.59915	Il6	interleukin 6	Mus musculus interleukin 6 (Il6), mRNA [NM_031168]	3.02966	4.43162e-07	5.8092e-06
1.9234	1.61269	1.65542	1.58759	1.90415	1.71635	1.2928	1.07584	1.59603	Selenbp1	selenium binding protein 1	Mus musculus selenium binding protein 1 (Selenbp1), mRNA [NM_009150]	3.0231	3.62131e-09	1.6594e-07
1.94086	1.89739	1.59563	1.58768	1.03286	1.04248	1.77331	1.87003	1.59253	St3gal1	ST3 beta-galactoside alpha-2,3-sialyltransferase 1	Mus musculus ST3 beta-galactoside alpha-2,3-sialyltransferase 1 (St3gal1), mRNA [NM_009177]	3.01578	2.62173e-08	7.07443e-07
1.6638	1.21153	1.37834	1.17071	1.98042	1.77395	1.9015	1.64049	1.59009	Pde10a	phosphodiesterase 10A	Mus musculus phosphodiesterase 10A (Pde10a), mRNA [NM_011866]	3.01069	7.50072e-09	2.83773e-07
1.91247	1.87776	1.61994	1.62289	1.2159	1.39859	1.40399	1.58959	1.58014	Lrrc8a	leucine rich repeat containing 8A	Mus musculus leucine rich repeat containing 8A (Lrrc8a), mRNA [NM_177725]	2.98999	6.91027e-10	5.92585e-08
2.04207	1.50729	2.14233	1.75522	1.64896	1.39523	1.25813	0.86118	1.5763	Ifitm1	interferon induced transmembrane protein 1	Mus musculus interferon induced transmembrane protein 1 (Ifitm1), transcript variant 1, mRNA [NM_026820]	2.98204	1.4673e-07	2.45652e-06
1.91871	1.93781	1.80843	1.72646	1.33505	1.08314	1.45305	1.34561	1.57603	Oplah	5-oxoprolinase (ATP-hydrolysing)	Mus musculus 5-oxoprolinase (ATP-hydrolysing) (Oplah), mRNA [NM_153122]	2.98148	7.86348e-09	2.92702e-07
1.81811	1.77151	1.71295	1.88553	1.30516	1.3286	1.38176	1.39318	1.5746	Fbrsl1	fibrosin-like 1	Mus musculus fibrosin-like 1 (Fbrsl1), transcript variant 2, mRNA [NM_028596]	2.97853	8.09513e-10	6.32789e-08
1.76233	1.48733	1.67136	1.52714	1.88109	1.74934	1.26029	1.24763	1.57332	Dusp7	dual specificity phosphatase 7	Mus musculus dual specificity phosphatase 7 (Dusp7), mRNA [NM_153459]	2.97588	6.7102e-10	5.79969e-08
1.67689	1.42651	1.74679	1.85039	1.30461	0.906807	1.80952	1.85416	1.57196	AI848285	expressed sequence AI848285	Mus musculus expressed sequence AI848285 (AI848285), mRNA [NM_001207021]	2.97308	1.66212e-08	5.00567e-07
1.92103	1.3043	1.83444	1.18015	1.80014	1.51299	1.76334	1.23445	1.56886	Scd1	stearoyl-Coenzyme A desaturase 1	Mus musculus stearoyl-Coenzyme A desaturase 1 (Scd1), mRNA [NM_009127]	2.96669	1.57828e-08	4.82147e-07
1.92666	1.50171	1.42837	1.19299	1.17525	0.934713	2.28474	2.06877	1.56415	Crygs	crystallin, gamma S	Mus musculus crystallin, gamma S (Crygs), mRNA [NM_009967]	2.95703	4.50197e-07	5.87605e-06
2.05565	1.62005	1.66564	1.40814	1.65164	1.45783	1.4067	1.20161	1.55841	6030419C18Rik	RIKEN cDNA 6030419C18 gene	Mus musculus RIKEN cDNA 6030419C18 gene (6030419C18Rik), mRNA [NM_176921]	2.94529	2.03677e-09	1.12191e-07
1.78274	1.73618	1.30711	0.990418	1.48812	1.46344	1.90466	1.69331	1.54575	Epb4.9	erythrocyte protein band 4.9	Mus musculus erythrocyte protein band 4.9 (Epb4.9), transcript variant 2, mRNA [NM_013514]	2.91955	6.21034e-09	2.46812e-07
1.78982	1.27161	1.8149	-0.311669	2.10982	2.00451	1.85816	1.80572	1.54286	Nppc	natriuretic peptide type C	Mus musculus natriuretic peptide type C (Nppc), mRNA [NM_010933]	2.91371	7.84481e-05	0.000403865
1.77758	1.65583	1.75313	1.43635	1.05058	1.16012	1.80649	1.67542	1.53944	Slc25a25	solute carrier family 25 (mitochondrial carrier, phosphate carrier), member 25	Mus musculus solute carrier family 25 (mitochondrial carrier, phosphate carrier), member 25 (Slc25a25), nuclear gene encoding mitochondrial protein, transcript variant 1, mRNA [NM_146118]	2.90681	5.62719e-09	2.27896e-07
1.63197	1.53694	1.51241	1.6989	1.48186	1.61901	1.38114	1.42667	1.53611	Slpi	secretory leukocyte peptidase inhibitor	Mus musculus secretory leukocyte protease inhibitor mRNA, complete cds. [U73004]	2.90012	4.66389e-12	3.56637e-09
2.3948	1.73308	1.66285	1.18292	1.60239	1.29303	1.3473	1.07072	1.53589	Hsph1	heat shock 105kDa/110kDa protein 1	Mus musculus heat shock 105kDa/110kDa protein 1 (Hsph1), mRNA [NM_013559]	2.89967	2.16484e-07	3.31381e-06
1.66543	1.17838	1.7419	1.01864	1.96163	1.11573	2.01958	1.56357	1.53311	Cdca7l	cell division cycle associated 7 like	Mus musculus cell division cycle associated 7 like (Cdca7l), mRNA [NM_146040]	2.89408	1.88301e-07	2.97227e-06
1.65618	0.946769	2.48598	1.49647	1.79168	1.46348	1.73516	0.680557	1.53204	Fam69c	family with sequence similarity 69, member C	Mus musculus family with sequence similarity 69, member C (Fam69c), mRNA [NM_173770]	2.89194	3.90223e-06	3.26009e-05
1.99836	1.62612	1.19679	0.916583	1.61823	1.4094	1.83394	1.63551	1.52937	Ifi27l2a	interferon, alpha-inducible protein 27 like 2A	Mus musculus adult male tongue cDNA, RIKEN full-length enriched library, clone:2310061N23 product:similar to ALPHA-INTERFERON INDUCIBLE PROTEIN (FRAGMENT) [Mesocricetus auratus], full insert sequence. [AK010014]	2.88659	3.06695e-08	7.80018e-07
1.59812	1.17718	1.89723	1.59752	1.97839	1.90868	1.11539	0.933783	1.52579	Sulf1	sulfatase 1	Mus musculus sulfatase 1 (Sulf1), transcript variant 2, mRNA [NM_172294]	2.87943	1.19685e-07	2.10309e-06
1.26292	1.42485	1.90181	1.70387	1.14493	1.44554	1.8661	1.42574	1.52197	1300002K09Rik	RIKEN cDNA 1300002K09 gene	Mus musculus RIKEN cDNA 1300002K09 gene (1300002K09Rik), mRNA [NM_028788]	2.87183	4.86384e-09	2.05596e-07
1.71859	1.08802	1.64185	1.71365	1.59454	1.51133	1.51847	1.37856	1.52063	Ptgs2	prostaglandin-endoperoxide synthase 2	Mus musculus prostaglandin-endoperoxide synthase 2 (Ptgs2), mRNA [NM_011198]	2.86916	7.0253e-10	5.95949e-08
1.44886	1.3128	1.52552	1.15996	1.61706	1.56869	1.90701	1.61154	1.51893	Map1b	microtubule-associated protein 1B	Mus musculus microtubule-associated protein 1B (Map1b), mRNA [NM_008634]	2.86578	8.15318e-10	6.33494e-08
1.83267	1.32551	1.81757	1.26928	1.70667	1.54373	1.32992	1.30997	1.51691	Ttc39c	tetratricopeptide repeat domain 39C	Mus musculus tetratricopeptide repeat domain 39C (Ttc39c), mRNA [NM_028341]	2.86178	2.45795e-09	1.25026e-07
1.52892	1.11964	1.90977	1.76766	1.85063	1.58866	1.34081	1.01618	1.51528	Omg	oligodendrocyte myelin glycoprotein	Mus musculus oligodendrocyte myelin glycoprotein (Omg), mRNA [NM_019409]	2.85855	2.47194e-08	6.79927e-07
1.1615	1.17741	1.93	1.71161	1.69838	1.57091	1.46436	1.37083	1.51063	Chst8	carbohydrate (N-acetylgalactosamine 4-0) sulfotransferase 8	Mus musculus carbohydrate (N-acetylgalactosamine 4-0) sulfotransferase 8 (Chst8), mRNA [NM_175140]	2.84934	3.1059e-09	1.48733e-07
1.95104	1.19993	2.10822	1.78856	0.575212	0.506885	1.97318	1.97092	1.50924	Cxcl1	chemokine (C-X-C motif) ligand 1	Mus musculus chemokine (C-X-C motif) ligand 1 (Cxcl1), mRNA [NM_008176]	2.84661	1.13646e-05	7.9017e-05
1.43607	1.25673	1.59493	1.50892	1.60847	1.36627	1.74491	1.5293	1.5057	Itgb8	integrin beta 8	integrin beta 8 [Source:MGI Symbol;Acc:MGI:1338035] [ENSMUST00000151023]	2.83963	5.12909e-11	1.1854e-08
1.19985	0.991937	1.82719	1.76581	1.68494	1.38012	1.67659	1.49321	1.50246	Tgoln1	trans-golgi network protein	Mus musculus trans-golgi network protein (Tgoln1), mRNA [NM_009443]	2.83325	7.82162e-09	2.92109e-07
1.87286	1.53738	1.59873	1.46344	1.7811	1.62071	1.11788	1.01233	1.50055	Selenbp2	selenium binding protein 2	Mus musculus selenium binding protein 2 (Selenbp2), mRNA [NM_019414]	2.82951	9.25236e-09	3.27873e-07
2.06988	1.62868	1.65392	0.765585	1.47738	1.01098	1.79429	1.50169	1.4878	Abcc4	ATP-binding cassette, sub-family C (CFTR/MRP), member 4	Mus musculus ATP-binding cassette, sub-family C (CFTR/MRP), member 4 (Abcc4), transcript variant 1, mRNA [NM_001033336]	2.80461	3.74065e-07	5.09504e-06
1.66772	1.34479	2.28437	1.75467	1.51478	1.03611	1.21966	1.06672	1.4861	Lrg1	leucine-rich alpha-2-glycoprotein 1	Mus musculus leucine-rich alpha-2-glycoprotein 1 (Lrg1), mRNA [NM_029796]	2.80131	2.48993e-07	3.68156e-06
1.87202	1.5347	1.79422	0.961295	1.17492	0.905614	1.93056	1.70857	1.48524	Smoc2	SPARC related modular calcium binding 2	Mus musculus SPARC related modular calcium binding 2 (Smoc2), mRNA [NM_022315]	2.79963	2.86034e-07	4.11479e-06
1.79025	1.75009	1.26587	1.28935	0.999503	1.3973	1.5277	1.8571	1.48465	Ndrg1	N-myc downstream regulated gene 1	Mus musculus N-myc downstream regulated gene 1 (Ndrg1), mRNA [NM_008681]	2.79848	1.19083e-08	3.95614e-07
1.54107	1.16823	2.55644	1.88794	1.37233	1.07285	1.2024	1.05299	1.48178	Aldh1a2	aldehyde dehydrogenase family 1, subfamily A2	Mus musculus aldehyde dehydrogenase family 1, subfamily A2 (Aldh1a2), mRNA [NM_009022]	2.79294	1.66553e-06	1.64632e-05
2.30464	1.83837	1.80011	1.53569	0.875168	0.638057	1.53574	1.29025	1.47725	Gsx1	GS homeobox 1	Mus musculus GS homeobox 1 (Gsx1), mRNA [NM_008178]	2.78418	2.22577e-06	2.07745e-05
2.19144	1.84191	1.41769	1.45959	1.86584	1.35044	1.05174	0.625416	1.47551	Col22a1	collagen, type XXII, alpha 1	Mus musculus collagen, type XXII, alpha 1 (Col22a1), mRNA [NM_027174]	2.78082	1.16908e-06	1.24347e-05
1.29374	1.17248	2.0023	1.29468	1.57628	1.38645	1.6263	1.43242	1.47308	Eepd1	endonuclease/exonuclease/phosphatase family domain containing 1	Mus musculus endonuclease/exonuclease/phosphatase family domain containing 1 (Eepd1), mRNA [NM_026189]	2.77614	6.1905e-09	2.465e-07
1.6479	1.35825	1.45732	1.1484	1.58638	1.57535	1.62059	1.38808	1.47278	Cpa4	carboxypeptidase A4	Mus musculus carboxypeptidase A4 (Cpa4), mRNA [NM_027926]	2.77557	1.64255e-10	2.35972e-08
1.41773	0.88395	1.74119	1.63085	1.4292	1.29848	1.90451	1.46607	1.4715	Ang4	angiogenin, ribonuclease A family, member 4	Mus musculus angiogenin, ribonuclease A family, member 4, mRNA (cDNA clone MGC:164075 IMAGE:40130721), complete cds. [BC132444]	2.7731	2.0509e-08	5.89905e-07
1.96453	1.21182	1.92914	1.86444	1.02309	1.12471	1.34319	1.27901	1.46749	Gja1	gap junction protein, alpha 1	Mus musculus gap junction protein, alpha 1 (Gja1), mRNA [NM_010288]	2.76541	1.47785e-07	2.46834e-06
0.845192	0.632161	1.7095	1.6254	1.58691	1.42176	1.98271	1.88332	1.46087	Rlbp1	retinaldehyde binding protein 1	Mus musculus retinaldehyde binding protein 1 (Rlbp1), transcript variant 1, mRNA [NM_020599]	2.75274	8.01858e-07	9.25575e-06
1.80333	1.18295	1.75965	1.22724	1.51829	1.44623	1.44454	1.29905	1.46016	Fzd6	frizzled homolog 6 (Drosophila)	Mus musculus frizzled homolog 6 (Drosophila) (Fzd6), transcript variant 1, mRNA [NM_008056]	2.75139	3.15616e-09	1.50463e-07
1.07432	1.13044	1.61812	1.57977	1.50103	1.58549	1.61639	1.57103	1.45958	Antxr1	anthrax toxin receptor 1	Mus musculus anthrax toxin receptor 1 (Antxr1), mRNA [NM_054041]	2.75027	8.34312e-10	6.38099e-08
1.51997	1.38994	1.95033	1.47126	1.54816	1.46863	1.23143	1.09356	1.45916	Gal3st4	galactose-3-O-sulfotransferase 4	Mus musculus galactose-3-O-sulfotransferase 4 (Gal3st4), mRNA [NM_001033416]	2.74948	3.32161e-09	1.56283e-07
1.73499	1.4872	1.69346	1.68288	1.18847	1.35528	1.21573	1.23978	1.44972	Tspan12	tetraspanin 12	Mus musculus tetraspanin 12 (Tspan12), mRNA [NM_173007]	2.73156	1.31679e-09	8.57856e-08
1.71207	1.26455	1.62844	1.32508	1.6642	1.20876	1.56364	1.1918	1.44482	Btbd3	BTB (POZ) domain containing 3	Mus musculus BTB (POZ) domain containing 3 (Btbd3), transcript variant 1, mRNA [NM_145534]	2.72228	2.33605e-09	1.22037e-07
1.50911	1.42487	1.45912	1.17228	1.48402	1.57156	1.53097	1.36763	1.43995	Parm1	prostate androgen-regulated mucin-like protein 1	prostate androgen-regulated mucin-like protein 1 [Source:MGI Symbol;Acc:MGI:2443349] [ENSMUST00000040576]	2.71311	2.46784e-11	7.39037e-09
1.80686	1.71916	1.34269	1.11952	1.51724	1.4	1.2889	1.29332	1.43596	AI854517	expressed sequence AI854517	Mus musculus expressed sequence AI854517 (AI854517), transcript variant 1, non-coding RNA [NR_040311]	2.70563	1.46605e-09	9.22222e-08
1.86493	1.54317	1.80484	1.15953	1.27119	1.14869	1.36822	1.28814	1.43109	Cdh20	cadherin 20	Mus musculus cadherin 20 (Cdh20), mRNA [NM_011800]	2.6965	1.27822e-08	4.16833e-07
1.76289	1.39727	1.55813	1.18068	1.43876	0.520647	2.05726	1.52879	1.43055	Frzb	frizzled-related protein	Mus musculus frizzled-related protein (Frzb), mRNA [NM_011356]	2.6955	1.02396e-06	1.11936e-05
1.76617	1.61535	1.4269	1.41333	1.44261	1.56139	1.01925	1.15932	1.42554	Ptchd2	patched domain containing 2	Mus musculus patched domain containing 2 (Ptchd2), mRNA [NM_001083342]	2.68615	2.12143e-09	1.15441e-07
1.3195	1.40111	1.6816	1.08882	1.32849	1.29253	1.7339	1.545	1.42387	Hapln4	hyaluronan and proteoglycan link protein 4	Mus musculus hyaluronan and proteoglycan link protein 4 (Hapln4), mRNA [NM_177900]	2.68304	1.67888e-09	9.94426e-08
1.8508	1.31088	2.0757	1.53156	0.831651	1.09837	1.39329	1.26825	1.42006	Sesn3	sestrin 3	Mus musculus adult male cecum cDNA, RIKEN full-length enriched library, clone:9130209A03 product:unclassifiable, full insert sequence. [AK033655]	2.67597	2.78066e-07	4.00829e-06
1.88317	1.45839	1.44606	1.33617	1.78174	1.53969	1.07709	0.818159	1.41756	Avp	arginine vasopressin	Mus musculus arginine vasopressin (Avp), mRNA [NM_009732]	2.67133	6.92764e-08	1.39352e-06
1.44526	1.00942	1.66524	1.35583	1.32775	1.19518	1.84047	1.46334	1.41281	Rgs7	regulator of G protein signaling 7	Mus musculus regulator of G protein signaling 7 (Rgs7), transcript variant 1, mRNA [NM_011880]	2.66255	7.44653e-09	2.83069e-07
1.40171	1.40995	1.68493	1.44013	1.73216	1.70565	0.897985	1.02936	1.41273	Zcchc18	zinc finger, CCHC domain containing 18	Mus musculus zinc finger, CCHC domain containing 18 (Zcchc18), transcript variant 1, mRNA [NM_001035510]	2.66241	2.1017e-08	5.98211e-07
0.897672	0.832821	1.61109	1.65322	1.52092	1.40341	1.73254	1.64342	1.41189	Ang	angiogenin, ribonuclease, RNase A family, 5	Mus musculus angiogenin, ribonuclease, RNase A family, 5 (Ang), transcript variant 1, mRNA [NM_007447]	2.66085	6.15478e-08	1.27752e-06
1.46658	1.34473	1.52125	1.16545	1.82599	1.61476	1.13997	1.21159	1.41129	Peg3	paternally expressed 3	Mus musculus paternally expressed 3 (Peg3), mRNA [NM_008817]	2.65975	2.93931e-09	1.42035e-07
1.69064	1.29727	1.47302	1.17	1.87587	1.76007	1.06652	0.926039	1.40743	Reg3g	regenerating islet-derived 3 gamma	Mus musculus regenerating islet-derived 3 gamma (Reg3g), mRNA [NM_011260]	2.65264	7.06531e-08	1.41187e-06
1.53936	0.901436	1.89263	1.22083	1.55407	1.22413	1.65635	1.23147	1.40253	Slc1a3	solute carrier family 1 (glial high affinity glutamate transporter), member 3	Mus musculus solute carrier family 1 (glial high affinity glutamate transporter), member 3 (Slc1a3), mRNA [NM_148938]	2.64365	6.97649e-08	1.39811e-06
1.4258	1.2996	1.80956	1.61177	1.12067	1.10194	1.48353	1.36144	1.40179	Gale	galactose-4-epimerase, UDP	Mus musculus galactose-4-epimerase, UDP (Gale), mRNA [NM_178389]	2.64229	2.37151e-09	1.2275e-07
1.23243	1.36264	1.47396	1.129	1.4643	1.31261	1.74152	1.48818	1.40058	Gfra1	glial cell line derived neurotrophic factor family receptor alpha 1	Mus musculus glial cell line derived neurotrophic factor family receptor alpha 1 (Gfra1), mRNA [NM_010279]	2.64008	5.11208e-10	4.8308e-08
1.68547	1.34725	2.22385	2.15156	1.1667	1.18096	0.734689	0.706847	1.39967	Chl1	cell adhesion molecule with homology to L1CAM	Mus musculus cell adhesion molecule with homology to L1CAM (Chl1), mRNA [NM_007697]	2.6384	6.49264e-06	4.97285e-05
1.32788	1.28428	1.25632	1.44147	1.37945	1.53988	1.4184	1.51452	1.39527	Prkar2b	protein kinase, cAMP dependent regulatory, type II beta	Mus musculus protein kinase, cAMP dependent regulatory, type II beta (Prkar2b), mRNA [NM_011158]	2.63038	1.04719e-11	5.56633e-09
1.5003	1.32736	1.24709	1.15384	1.4118	1.29545	1.65662	1.56135	1.39423	1190003J15Rik	RIKEN cDNA 1190003J15 gene	Mus musculus 18-day embryo whole body cDNA, RIKEN full-length enriched library, clone:1190003J15 product:hypothetical Transthyretin/Transthyretin-related containing protein, full insert sequence. [AK004470]	2.62848	1.81912e-10	2.49537e-08
1.58655	1.03306	1.75288	1.55636	1.47066	1.15614	1.44629	1.14356	1.39319	Bmpr1b	bone morphogenetic protein receptor, type 1B	Mus musculus bone morphogenetic protein receptor, type 1B (Bmpr1b), mRNA [NM_007560]	2.62658	8.22023e-09	3.00324e-07
1.48263	1.19454	2.22	1.89232	1.47825	1.31127	0.960126	0.587221	1.39079	A2m	alpha-2-macroglobulin	Mus musculus alpha-2-macroglobulin (A2m), mRNA [NM_175628]	2.62223	2.47529e-06	2.27243e-05
1.43392	1.71845	1.04044	1.5657	1.3584	1.8381	0.796852	1.36226	1.38926	Palmd	palmdelphin	Mus musculus palmdelphin (Palmd), mRNA [NM_023245]	2.61945	1.17173e-07	2.07784e-06
1.89886	1.62611	1.50748	1.17513	1.33774	1.14923	1.36305	1.02114	1.38484	Gm9895	predicted gene 9895	Mus musculus predicted gene 9895 (Gm9895), non-coding RNA [NR_045687]	2.61143	1.71293e-08	5.1224e-07
1.30735	1.22207	1.72981	1.6571	1.36069	1.15015	1.45332	1.17496	1.38193	Mtfp1	mitochondrial fission process 1	Mus musculus mitochondrial fission process 1 (Mtfp1), nuclear gene encoding mitochondrial protein, mRNA [NM_026443]	2.60617	1.45144e-09	9.15741e-08
1.36111	1.10543	1.99585	1.77114	1.12767	0.993204	1.43168	1.25432	1.38005	Cdk19	cyclin-dependent kinase 19	Mus musculus cyclin-dependent kinase 19 (Cdk19), transcript variant 2, mRNA [NM_198164]	2.60278	7.59779e-08	1.49164e-06
2.03839	1.58848	1.85816	0.888889	1.3831	1.17567	0.983556	1.10194	1.37727	Clec3b	C-type lectin domain family 3, member b	Mus musculus C-type lectin domain family 3, member b (Clec3b), mRNA [NM_011606]	2.59777	7.42738e-07	8.70087e-06
1.59985	1.28786	1.70595	1.209	1.19894	0.614945	1.91185	1.4882	1.37707	Cyp2f2	cytochrome P450, family 2, subfamily f, polypeptide 2	Mus musculus cytochrome P450, family 2, subfamily f, polypeptide 2 (Cyp2f2), mRNA [NM_007817]	2.59741	4.10085e-07	5.48379e-06
1.39576	1.28485	1.53981	1.4599	1.25232	1.37472	1.29567	1.38878	1.37398	Phyh	phytanoyl-CoA hydroxylase	Mus musculus phytanoyl-CoA hydroxylase (Phyh), mRNA [NM_010726]	2.59184	7.78725e-12	4.41481e-09
1.13005	1.22737	1.92398	1.31155	1.14466	1.37368	1.34284	1.53104	1.37315	Amd2	S-adenosylmethionine decarboxylase 2	Mus musculus S-adenosylmethionine decarboxylase 2 (Amd2), mRNA [NM_007444]	2.59035	9.90244e-09	3.44592e-07
1.35474	1.25411	1.88095	1.51073	1.68742	1.58864	0.877003	0.80061	1.36928	Cfi	complement component factor i	Mus musculus complement component factor i (Cfi), mRNA [NM_007686]	2.58341	1.85916e-07	2.94118e-06
1.07539	0.870202	2.27116	2.20818	0.766572	0.917322	1.47122	1.35245	1.36656	Gng11	guanine nucleotide binding protein (G protein), gamma 11	Mus musculus guanine nucleotide binding protein (G protein), gamma 11 (Gng11), mRNA [NM_025331]	2.57855	9.23232e-06	6.67178e-05
1.71592	1.37751	1.45833	1.19384	1.49201	1.3571	1.18944	1.13474	1.36486	Itpka	inositol 1,4,5-trisphosphate 3-kinase A	Mus musculus inositol 1,4,5-trisphosphate 3-kinase A (Itpka), mRNA [NM_146125]	2.57552	8.08527e-10	6.32789e-08
1.63919	1.64431	1.69657	0.680535	1.20554	0.949847	1.65599	1.41531	1.36091	Fbxo2	F-box protein 2	Mus musculus F-box protein 2 (Fbxo2), mRNA [NM_176848]	2.56847	3.96449e-07	5.34176e-06
2.53799	1.95464	1.25736	1.13583	0.722893	0.906496	1.1668	1.16509	1.35589	Pvalb	parvalbumin	Mus musculus parvalbumin (Pvalb), mRNA [NM_013645]	2.55955	1.20209e-05	8.28219e-05
1.70242	1.30369	1.54441	1.12486	1.31246	0.959963	1.6167	1.27252	1.35463	1600002H07Rik	RIKEN cDNA 1600002H07 gene	Mus musculus RIKEN cDNA 1600002H07 gene (1600002H07Rik), mRNA [NM_028056]	2.55731	1.11166e-08	3.73991e-07
1.37224	1.0324	1.65268	1.56081	1.48752	1.28949	1.3402	1.09486	1.35378	Tex15	testis expressed gene 15	Mus musculus testis expressed gene 15 (Tex15), mRNA [NM_031374]	2.5558	2.01154e-09	1.11669e-07
2.05667	1.70814	1.49769	0.991598	1.17152	1.15268	1.18302	1.05087	1.35152	Plekhg5	pleckstrin homology domain containing, family G (with RhoGef domain) member 5	Mus musculus pleckstrin homology domain containing, family G (with RhoGef domain) member 5 (Plekhg5), mRNA [NM_001004156]	2.55182	2.06304e-07	3.19245e-06
1.34544	1.19068	1.22476	0.910979	2.04328	1.9193	1.21602	0.934033	1.34806	Atp2b2	ATPase, Ca++ transporting, plasma membrane 2	Mus musculus ATPase, Ca++ transporting, plasma membrane 2 (Atp2b2), transcript variant 1, mRNA [NM_009723]	2.5457	5.37618e-07	6.76781e-06
1.53457	1.13427	1.32678	1.42484	1.5064	1.4361	1.28653	1.13132	1.3476	Pde8a	phosphodiesterase 8A	phosphodiesterase 8A [Source:MGI Symbol;Acc:MGI:1277116] [ENSMUST00000026672]	2.54489	2.22244e-10	2.8466e-08
1.38777	1.42352	1.57744	1.57822	0.994025	1.24828	1.2036	1.33951	1.34404	Pmm1	phosphomannomutase 1	Mus musculus phosphomannomutase 1 (Pmm1), mRNA [NM_013872]	2.53862	7.98621e-10	6.31237e-08
1.39264	1.23384	1.4721	1.25429	1.07674	1.01555	1.65381	1.62598	1.34062	2310008H04Rik	RIKEN cDNA 2310008H04 gene	Mus musculus RIKEN cDNA 2310008H04 gene (2310008H04Rik), mRNA [NM_146068]	2.5326	3.60604e-09	1.65598e-07
1.50583	0.966056	2.6644	2.64771	1.03418	1.11274	0.596228	0.175742	1.33786	Slitrk6	SLIT and NTRK-like family, member 6	Mus musculus SLIT and NTRK-like family, member 6 (Slitrk6), mRNA [NM_175499]	2.52776	0.000392877	0.00161261
1.29401	1.25752	1.4012	1.21469	1.42344	1.13044	1.61794	1.35466	1.33674	Grin2a	glutamate receptor, ionotropic, NMDA2A (epsilon 1)	Mus musculus glutamate receptor, ionotropic, NMDA2A (epsilon 1) (Grin2a), mRNA [NM_008170]	2.52579	1.83467e-10	2.50056e-08
1.05795	1.14485	1.58984	1.45576	1.3293	1.31787	1.38262	1.40576	1.33549	Tprkb	Tp53rk binding protein	Mus musculus Tp53rk binding protein (Tprkb), transcript variant 2, mRNA [NM_176842]	2.52361	2.48347e-10	3.03468e-08
1.50541	1.33364	1.6679	1.54748	1.05913	0.994936	1.32355	1.20378	1.32948	1110008P14Rik	RIKEN cDNA 1110008P14 gene	Mus musculus RIKEN cDNA 1110008P14 gene (1110008P14Rik), mRNA [NM_198001]	2.51312	3.83757e-09	1.73236e-07
1.45912	0.942545	1.76889	1.22833	1.55206	1.25236	1.41481	1.01185	1.32874	A930017M01Rik	Smg-5 homolog, nonsense mediated mRNA decay factor pseudogene	Mus musculus RIKEN cDNA A930017M01 gene (A930017M01Rik), non-coding RNA [NR_033609]	2.51184	3.43349e-08	8.43963e-07
2.18391	1.84083	1.09304	1.41952	0.842014	1.28538	0.750001	1.19801	1.32659	Atp1a1	ATPase, Na+/K+ transporting, alpha 1 polypeptide	Mus musculus ATPase, Na+/K+ transporting, alpha 1 polypeptide (Atp1a1), mRNA [NM_144900]	2.50809	2.74125e-06	2.4662e-05
1.59266	1.18853	1.51116	1.16254	1.54734	1.27308	1.22941	1.10561	1.32629	Evl	Ena-vasodilator stimulated phosphoprotein	Mus musculus Ena-vasodilator stimulated phosphoprotein (Evl), transcript variant 2, mRNA [NM_007965]	2.50757	1.55538e-09	9.53039e-08
1.44172	0.746028	1.73435	1.27815	1.53957	0.988094	1.68275	1.19862	1.32616	Pnrc1	proline-rich nuclear receptor coactivator 1	Mus musculus proline-rich nuclear receptor coactivator 1 (Pnrc1), mRNA [NM_001033225]	2.50734	2.4294e-07	3.62484e-06
1.54836	0.861981	2.1425	1.50714	1.03872	1.11425	1.31066	1.0617	1.32316	Ssfa2	sperm specific antigen 2	Mus musculus sperm specific antigen 2 (Ssfa2), mRNA [NM_080558]	2.50214	7.75488e-07	9.01007e-06
1.62012	0.713772	1.53237	0.934438	1.41445	1.00796	1.97546	1.38553	1.32301	Gm12504	prothymosin alpha pseudogene	Mus musculus predicted pseudogene 12504 (Gm12504), non-coding RNA [NR_040414]	2.50188	1.28335e-06	1.34219e-05
1.52883	0.953722	1.53243	1.077	1.48318	1.1926	1.60955	1.20618	1.32294	Thsd1	thrombospondin, type I, domain 1	Mus musculus thrombospondin, type I, domain 1 (Thsd1), transcript variant 1, mRNA [NM_019576]	2.50175	1.54057e-08	4.74033e-07
1.54401	1.51055	1.38944	1.68873	1.45475	1.56905	0.668333	0.749507	1.3218	Rgs9	regulator of G-protein signaling 9	Mus musculus regulator of G-protein signaling 9 (Rgs9), transcript variant 1, mRNA [NM_011268]	2.49977	3.11082e-07	4.39341e-06
1.56613	1.50497	1.57165	1.18263	1.15096	1.0313	1.34081	1.19852	1.31837	Pim3	proviral integration site 3	Mus musculus proviral integration site 3 (Pim3), mRNA [NM_145478]	2.49384	1.93188e-09	1.10716e-07
1.28577	0.900132	1.99483	1.39884	1.21866	1.14301	1.42553	1.17727	1.318	Slc1a2	solute carrier family 1 (glial high affinity glutamate transporter), member 2	Mus musculus solute carrier family 1 (glial high affinity glutamate transporter), member 2 (Slc1a2), transcript variant 1, mRNA [NM_001077514]	2.49321	8.68981e-08	1.65262e-06
1.92413	1.70169	0.896513	1.0858	0.833333	0.846854	1.68096	1.57189	1.31765	Bves	blood vessel epicardial substance	Mus musculus blood vessel epicardial substance (Bves), mRNA [NM_024285]	2.49259	1.11626e-06	1.19958e-05
1.3616	0.954494	1.86369	2.05896	0.94637	1.1173	1.11064	1.0605	1.3092	Fam84a	family with sequence similarity 84, member A	Mus musculus family with sequence similarity 84, member A (Fam84a), mRNA [NM_029007]	2.47803	8.274e-07	9.48366e-06
1.45221	1.11542	1.7758	1.38816	1.45058	1.26539	1.13378	0.87153	1.30661	Rnf122	ring finger protein 122	Mus musculus ring finger protein 122 (Rnf122), mRNA [NM_175136]	2.4736	2.29256e-08	6.4176e-07
1.40902	1.14048	1.55746	1.06841	1.32885	0.999585	1.59239	1.3482	1.30555	Gldc	glycine decarboxylase	Mus musculus glycine decarboxylase (Gldc), nuclear gene encoding mitochondrial protein, mRNA [NM_138595]	2.47178	5.18866e-09	2.1566e-07
1.42371	1.31237	1.42968	1.14646	1.35177	1.12587	1.45264	1.19495	1.30468	Por	P450 (cytochrome) oxidoreductase	Mus musculus P450 (cytochrome) oxidoreductase (Por), mRNA [NM_008898]	2.47029	1.28521e-10	2.00963e-08
0.702254	0.586399	1.70817	1.19725	1.49062	1.61819	1.67711	1.45644	1.30455	Galnt1	UDP-N-acetyl-alpha-D-galactosamine:polypeptide N-acetylgalactosaminyltransferase 1	Mus musculus UDP-N-acetyl-alpha-D-galactosamine:polypeptide N-acetylgalactosaminyltransferase 1 (Galnt1), transcript variant 1, mRNA [NM_013814]	2.47007	1.18509e-06	1.25799e-05
1.04	1.1756	1.04571	1.32409	1.28802	1.31495	1.55767	1.60696	1.29413	Crabp1	cellular retinoic acid binding protein I	Mus musculus cellular retinoic acid binding protein I (Crabp1), mRNA [NM_013496]	2.45228	2.06595e-09	1.13505e-07
1.36177	1.25691	1.53736	1.83451	1.03733	0.881299	1.20775	1.22416	1.29264	Dcn	decorin	Mus musculus decorin (Dcn), transcript variant 2, mRNA [NM_007833]	2.44976	3.40568e-08	8.3851e-07
1.79988	1.16163	1.32834	1.33829	1.11707	1.12771	1.33222	1.13471	1.29248	Tpbg	trophoblast glycoprotein	Mus musculus trophoblast glycoprotein (Tpbg), transcript variant 1, mRNA [NM_011627]	2.44949	7.08933e-09	2.73563e-07
1.26732	1.34653	1.28017	1.09368	0.975386	1.26913	1.52389	1.58095	1.29213	Serpinf1	serine (or cysteine) peptidase inhibitor, clade F, member 1	Mus musculus serine (or cysteine) peptidase inhibitor, clade F, member 1 (Serpinf1), mRNA [NM_011340]	2.4489	1.56901e-09	9.54937e-08
1.6371	1.14561	1.54492	1.62135	1.22183	1.15414	1.13643	0.87322	1.29182	Lix1	limb expression 1 homolog (chicken)	Mus musculus limb expression 1 homolog (chicken) (Lix1), mRNA [NM_025681]	2.44838	2.62681e-08	7.07443e-07
1.9502	1.83831	0.76688	0.109821	2.02226	1.77322	1.04468	0.811668	1.28963	Dio3	deiodinase, iodothyronine type III	Mus musculus deiodinase, iodothyronine type III (Dio3), mRNA [NM_172119]	2.44465	7.70345e-05	0.000398227
0.947737	0.565511	1.76423	1.53653	1.74578	1.42987	1.30583	0.98676	1.28528	Car13	carbonic anhydrase 13	Mus musculus carbonic anhydrase 13 (Car13), mRNA [NM_024495]	2.43729	1.01075e-06	1.10834e-05
1.20979	0.995587	1.34539	0.95079	1.58438	1.60591	1.35671	1.21879	1.28342	Tstd3	thiosulfate sulfurtransferase (rhodanese)-like domain containing 3	Mus musculus thiosulfate sulfurtransferase (rhodanese)-like domain containing 3 (Tstd3), mRNA [NM_029840]	2.43415	8.16095e-09	2.99547e-07
1.15218	1.29727	1.46597	1.43512	1.43194	1.44527	0.982556	1.05335	1.28296	Ttyh1	tweety homolog 1 (Drosophila)	Mus musculus tweety homolog 1 (Drosophila) (Ttyh1), transcript variant 2, mRNA [NM_021324]	2.43337	1.07436e-09	7.53897e-08
1.70097	1.21837	1.51165	1.20869	1.28434	1.07795	1.15964	1.04531	1.27586	Dnajc12	DnaJ (Hsp40) homolog, subfamily C, member 12	Mus musculus DnaJ (Hsp40) homolog, subfamily C, member 12 (Dnajc12), transcript variant 1, mRNA [NM_013888]	2.42144	6.41534e-09	2.53537e-07
1.32124	1.34999	1.213	0.666894	1.49499	1.25144	1.52754	1.36851	1.2742	Angptl2	angiopoietin-like 2	angiopoietin-like 2 [Source:MGI Symbol;Acc:MGI:1347002] [ENSMUST00000139148]	2.41865	2.52983e-08	6.88722e-07
1.47007	1.45792	1.27673	0.813267	1.42517	1.39616	1.18614	1.16155	1.27338	Acp5	acid phosphatase 5, tartrate resistant	Mus musculus acid phosphatase 5, tartrate resistant (Acp5), transcript variant 3, mRNA [NM_007388]	2.41727	4.53958e-09	1.9618e-07
1.53401	1.34936	1.34398	1.16663	1.00121	1.24495	1.21441	1.32155	1.27201	Taldo1	transaldolase 1	Mus musculus transaldolase 1 (Taldo1), mRNA [NM_011528]	2.41498	3.37529e-10	3.58857e-08
0.748834	0.392307	1.36681	0.933359	1.68702	1.58566	1.7663	1.68093	1.27015	Arg2	arginase type II	Mus musculus arginase type II (Arg2), mRNA [NM_009705]	2.41187	6.05369e-06	4.69586e-05
1.34977	0.81112	1.41967	1.5926	1.04417	0.957465	1.5009	1.42582	1.26269	Slc25a32	solute carrier family 25, member 32	Mus musculus solute carrier family 25, member 32 (Slc25a32), nuclear gene encoding mitochondrial protein, mRNA [NM_172402]	2.39943	4.25733e-08	9.8215e-07
1.60551	1.46118	1.54179	0.876924	1.17055	1.14733	1.25664	1.03267	1.26157	Arid5a	AT rich interactive domain 5A (MRF1-like)	Mus musculus AT rich interactive domain 5A (MRF1-like) (Arid5a), transcript variant 3, mRNA [NM_145996]	2.39757	2.33578e-08	6.51751e-07
0.712135	0.602625	1.50236	1.02905	1.71491	1.43082	1.67071	1.42299	1.2607	Serpine2	serine (or cysteine) peptidase inhibitor, clade E, member 2	Mus musculus serine (or cysteine) peptidase inhibitor, clade E, member 2 (Serpine2), mRNA [NM_009255]	2.39612	1.32625e-06	1.37622e-05
1.31615	1.03042	1.4582	0.900325	1.56228	0.927372	1.63116	1.25816	1.26051	D030063E12	uncharacterized protein D030063E12	Mus musculus 9 days embryo whole body cDNA, RIKEN full-length enriched library, clone:D030063E12 product:unclassifiable, full insert sequence. [AK051059]	2.3958	8.11529e-08	1.56861e-06
1.39008	1.42172	1.34952	1.3399	1.23806	1.35351	0.94381	0.999932	1.25457	Mmd2	monocyte to macrophage differentiation-associated 2	Mus musculus monocyte to macrophage differentiation-associated 2 (Mmd2), mRNA [NM_175217]	2.38596	8.21624e-10	6.33494e-08
2.11531	1.29865	2.08967	1.42178	0.733457	0.167382	1.31694	0.855195	1.2498	Cyp26b1	cytochrome P450, family 26, subfamily b, polypeptide 1	Mus musculus cytochrome P450, family 26, subfamily b, polypeptide 1 (Cyp26b1), transcript variant 1, mRNA [NM_175475]	2.37808	7.94494e-05	0.000408525
1.18318	0.98446	1.69784	1.25907	1.2803	1.12149	1.42166	1.03653	1.24807	Gpr19	G protein-coupled receptor 19	Mus musculus G protein-coupled receptor 19 (Gpr19), transcript variant 8, mRNA [NM_008157]	2.37523	1.00245e-08	3.46189e-07
1.92747	1.51623	0.0512177	-0.0763541	2.06217	1.75451	1.48271	1.25605	1.24675	Maff	v-maf musculoaponeurotic fibrosarcoma oncogene family, protein F (avian)	Mus musculus v-maf musculoaponeurotic fibrosarcoma oncogene family, protein F (avian) (Maff), mRNA [NM_010755]	2.37306	0.000324083	0.00136638
2.53401	2.21212	1.1259	0.658323	1.16184	0.169121	1.41737	0.688609	1.24591	Fam171a2	family with sequence similarity 171, member A2	Mus musculus family with sequence similarity 171, member A2 (Fam171a2), mRNA [NM_199200]	2.37168	0.000329689	0.00138809
1.54284	1.37201	1.76756	0.839899	1.32028	1.19203	1.00843	0.922396	1.24568	Kcna6	potassium voltage-gated channel, shaker-related, subfamily, member 6	Mus musculus potassium voltage-gated channel, shaker-related, subfamily, member 6 (Kcna6), mRNA [NM_013568]	2.3713	2.05203e-07	3.18339e-06
1.41407	1.05711	1.43405	0.92062	1.57585	1.20464	1.33939	1.01809	1.24548	Atp11a	ATPase, class VI, type 11A	Mus musculus ATPase, class VI, type 11A (Atp11a), mRNA [NM_015804]	2.37097	1.57002e-08	4.80312e-07
1.84702	1.21546	1.43642	0.964735	1.19079	0.894343	1.31896	1.07699	1.24309	Dusp10	dual specificity phosphatase 10	Mus musculus dual specificity phosphatase 10 (Dusp10), mRNA [NM_022019]	2.36705	1.22973e-07	2.14669e-06
1.44344	1.26463	1.83072	1.56348	1.35187	0.748666	0.906395	0.826942	1.24202	Cd207	CD207 antigen	Mus musculus CD207 antigen (Cd207), mRNA [NM_144943]	2.36529	6.58853e-07	7.92786e-06
1.15932	0.949391	1.83607	1.54738	1.27744	0.916517	1.21706	1.03219	1.24192	Hfe	hemochromatosis	Mus musculus hemochromatosis (Hfe), mRNA [NM_010424]	2.36513	1.06037e-07	1.92672e-06
1.23066	1.21582	1.47415	1.26836	0.875858	1.01067	1.33869	1.47914	1.23667	Mvd	mevalonate (diphospho) decarboxylase	Mus musculus mevalonate (diphospho) decarboxylase (Mvd), transcript variant 1, mRNA [NM_138656]	2.35654	3.14443e-09	1.5024e-07
1.61663	1.22468	1.06833	0.992589	1.21198	0.924013	1.49825	1.35224	1.23609	C2cd4b	C2 calcium-dependent domain containing 4B	Mus musculus C2 calcium-dependent domain containing 4B (C2cd4b), mRNA [NM_001081314]	2.35559	1.3507e-08	4.29282e-07
1.4088	1.20698	1.31039	0.817842	1.62857	1.40188	1.23381	0.867067	1.23442	Ntrk3	neurotrophic tyrosine kinase, receptor, type 3	Mus musculus neurotrophic tyrosine kinase, receptor, type 3 (Ntrk3), transcript variant 2, mRNA [NM_182809]	2.35286	4.70597e-08	1.06672e-06
1.23142	1.13819	1.8007	1.1823	0.942235	0.900427	1.37134	1.28095	1.23095	Lgi4	leucine-rich repeat LGI family, member 4	Mus musculus leucine-rich repeat LGI family, member 4 (Lgi4), mRNA [NM_144556]	2.34721	5.21202e-08	1.14516e-06
1.23312	1.09322	1.45857	1.32473	0.497903	0.546912	1.92795	1.76239	1.2306	Nupr1	nuclear protein transcription regulator 1	Mus musculus nuclear protein transcription regulator 1 (Nupr1), mRNA [NM_019738]	2.34665	7.31336e-06	5.48093e-05
1.16123	0.973699	1.98989	1.31306	1.1065	1.00073	1.24521	1.03987	1.22877	Aspg	asparaginase homolog (S. cerevisiae)	Mus musculus asparaginase homolog (S. cerevisiae) (Aspg), mRNA [NM_001081169]	2.34368	2.20038e-07	3.35613e-06
1.00319	0.895489	1.22693	1.05544	1.71952	1.61241	1.22027	1.08031	1.2267	Fbln2	fibulin 2	Mus musculus fibulin 2 (Fbln2), transcript variant 1, mRNA [NM_007992]	2.3403	5.28679e-08	1.15765e-06
1.35445	1.26561	1.43007	0.718403	1.1515	0.907774	1.64831	1.33274	1.22611	Gsta4	glutathione S-transferase, alpha 4	Mus musculus glutathione S-transferase, alpha 4 (Gsta4), mRNA [NM_010357]	2.33935	1.11174e-07	1.99138e-06
1.35187	1.10854	1.50895	1.06257	1.30067	1.10263	1.29995	1.05819	1.22417	Sulf2	sulfatase 2	Mus musculus sulfatase 2 (Sulf2), transcript variant 2, mRNA [NM_028072]	2.33621	1.29454e-09	8.49523e-08
1.33642	1.09423	1.21923	0.844559	1.69339	1.55499	1.09332	0.945186	1.22267	Medag	mesenteric estrogen dependent adipogenesis	Mus musculus mesenteric estrogen dependent adipogenesis (Medag), mRNA [NM_027519]	2.33378	6.46649e-08	1.32553e-06
1.09068	0.933913	1.21505	1.30106	1.0923	1.09986	1.50856	1.53505	1.22206	Esd	esterase D/formylglutathione hydrolase	Mus musculus esterase D/formylglutathione hydrolase (Esd), mRNA [NM_016903]	2.33279	3.64927e-09	1.66862e-07
1.05794	0.679037	1.70899	1.15231	1.32518	1.11822	1.55449	1.1434	1.21745	Inpp5f	inositol polyphosphate-5-phosphatase F	Mus musculus inositol polyphosphate-5-phosphatase F (Inpp5f), mRNA [NM_178641]	2.32535	1.97026e-07	3.08254e-06
1.33475	1.10338	1.70122	1.48384	0.94985	0.926507	1.17098	1.05086	1.21517	Wfdc2	WAP four-disulfide core domain 2	Mus musculus WAP four-disulfide core domain 2 (Wfdc2), mRNA [NM_026323]	2.32168	3.23899e-08	8.09039e-07
1.12564	0.88762	1.69382	1.16755	1.07101	1.23456	1.28584	1.25271	1.21485	Pdcd4	programmed cell death 4	Mus musculus mRNA for Topoisomerase-inhibitor suppressed, complete cds. [D86344]	2.32116	1.30502e-08	4.21051e-07
1.5957	1.38137	1.45599	0.712185	1.13872	1.02029	1.28253	1.10905	1.21198	Lgi2	leucine-rich repeat LGI family, member 2	Mus musculus leucine-rich repeat LGI family, member 2 (Lgi2), mRNA [NM_144945]	2.31656	7.64961e-08	1.50043e-06
1.42599	1.47028	1.11537	1.2244	0.964129	1.058	1.19492	1.23083	1.21049	Ier5l	immediate early response 5-like	Mus musculus immediate early response 5-like (Ier5l), mRNA [NM_030244]	2.31416	7.8305e-10	6.21239e-08
1.2574	1.26923	1.39144	0.283366	1.37621	1.03743	1.74034	1.31973	1.20939	Cdh6	cadherin 6	Mus musculus cadherin 6 (Cdh6), mRNA [NM_007666]	2.3124	3.28313e-06	2.83189e-05
1.18455	1.23987	1.57121	0.827561	1.2045	1.15978	1.3217	1.15506	1.20803	Rcan1	regulator of calcineurin 1	Mus musculus regulator of calcineurin 1 (Rcan1), transcript variant 2, mRNA [NM_019466]	2.31022	9.13823e-09	3.24911e-07
0.913167	0.378132	1.80927	1.5634	1.0192	0.733773	1.79775	1.4332	1.20599	Fos	FBJ osteosarcoma oncogene	Mus musculus FBJ osteosarcoma oncogene (Fos), mRNA [NM_010234]	2.30695	1.23922e-05	8.49397e-05
0.809853	0.572648	1.40128	0.92641	1.61969	1.64311	1.46938	1.19232	1.20434	Trmt6	tRNA methyltransferase 6	Mus musculus tRNA methyltransferase 6 (Trmt6), mRNA [NM_175113]	2.30431	1.10662e-06	1.19316e-05
1.15076	1.14184	0.58077	0.665382	1.70388	1.55013	1.36791	1.46998	1.20383	Figf	c-fos induced growth factor	Mus musculus c-fos induced growth factor (Figf), mRNA [NM_010216]	2.30351	1.08437e-06	1.17213e-05
1.57002	1.2393	1.39197	1.40207	0.898466	0.881459	1.1223	1.11339	1.20237	Socs1	suppressor of cytokine signaling 1	Mus musculus suppressor of cytokine signaling 1 (Socs1), transcript variant 2, mRNA [NM_009896]	2.30118	1.53691e-08	4.73592e-07
1.48456	1.16286	1.52254	1.10842	1.0437	0.86388	1.36752	1.06413	1.2022	Dclk2	doublecortin-like kinase 2	Mus musculus doublecortin-like kinase 2 (Dclk2), transcript variant 2, mRNA [NM_027539]	2.3009	1.60951e-08	4.89575e-07
1.06264	0.835184	1.54991	0.955976	1.26561	1.02127	1.61231	1.27414	1.19713	Thbs2	thrombospondin 2	Mus musculus thrombospondin 2 (Thbs2), mRNA [NM_011581]	2.29283	8.19096e-08	1.58037e-06
1.08725	1.3755	1.29805	0.906472	1.00317	1.06702	1.49233	1.3416	1.19643	Pgd	phosphogluconate dehydrogenase	Mus musculus phosphogluconate dehydrogenase (Pgd), mRNA [NM_001081274]	2.29171	5.84919e-09	2.35203e-07
1.43389	1.20232	1.57313	1.08445	1.28922	1.13329	1.00847	0.836041	1.1951	Pfkm	phosphofructokinase, muscle	Mus musculus phosphofructokinase, muscle (Pfkm), transcript variant 2, mRNA [NM_021514]	2.28961	1.72926e-08	5.15675e-07
1.5867	1.70519	0.935862	0.941189	1.07962	1.09291	1.10253	1.11429	1.19478	Sox4	SRY-box containing gene 4	Mus musculus SRY-box containing gene 4 (Sox4), mRNA [NM_009238]	2.28911	5.6334e-08	1.20865e-06
1.35715	0.857445	1.53672	1.02511	1.42702	0.977639	1.34595	1.00639	1.19168	Usp53	ubiquitin specific peptidase 53	Mus musculus 11 days pregnant adult female ovary and uterus cDNA, RIKEN full-length enriched library, clone:5031428M13 product:hypothetical protein, full insert sequence. [AK030317]	2.28418	5.62247e-08	1.20865e-06
1.36389	1.07479	1.28005	1.07309	1.22769	1.36739	1.11622	1.02836	1.19144	Tob1	transducer of ErbB-2.1	Mus musculus transducer of ErbB-2.1 (Tob1), mRNA [NM_009427]	2.2838	3.12484e-10	3.4072e-08
1.23812	0.833873	1.36923	1.06237	1.39637	1.15615	1.33068	1.13394	1.19009	2810025M15Rik	RIKEN cDNA 2810025M15 gene	Mus musculus RIKEN cDNA 2810025M15 gene (2810025M15Rik), non-coding RNA [NR_027984]	2.28167	3.66813e-09	1.67291e-07
1.10559	0.729828	1.69594	1.28094	1.22147	1.11262	1.25792	1.08226	1.18582	Abcd2	ATP-binding cassette, sub-family D (ALD), member 2	Mus musculus ATP-binding cassette, sub-family D (ALD), member 2 (Abcd2), mRNA [NM_011994]	2.27493	5.17536e-08	1.1403e-06
0.724556	0.740811	1.80369	1.2833	0.758418	0.695006	1.82817	1.62678	1.18259	Mmp9	matrix metallopeptidase 9	Mus musculus matrix metallopeptidase 9 (Mmp9), mRNA [NM_013599]	2.26984	1.10631e-05	7.72493e-05
1.50414	0.679566	1.72982	0.962262	1.10475	0.700293	1.6608	1.11743	1.18238	Ptma	prothymosin alpha	Mus musculus prothymosin alpha (Ptma), mRNA [NM_008972]	2.26951	3.6297e-06	3.07837e-05
1.08499	1.05964	1.17566	0.795624	1.30338	1.33875	1.40146	1.29877	1.18228	Litaf	LPS-induced TN factor	Mus musculus LPS-induced TN factor (Litaf), mRNA [NM_019980]	2.26936	3.81673e-09	1.72662e-07
0.709194	0.506259	2.02663	1.92275	1.24697	1.24866	0.96015	0.834424	1.18188	Sparcl1	SPARC-like 1	Mus musculus SPARC-like 1 (Sparcl1), mRNA [NM_010097]	2.26872	1.89785e-05	0.000121983
1.64668	1.23595	1.48871	1.05201	0.987954	0.909549	1.13704	0.958404	1.17704	Pdlim4	PDZ and LIM domain 4	Mus musculus PDZ and LIM domain 4 (Pdlim4), mRNA [NM_019417]	2.26112	5.33164e-08	1.16324e-06
2.45001	1.94096	1.53266	1.10658	1.1859	0.571111	0.337019	0.261103	1.17317	Kcne2	potassium voltage-gated channel, Isk-related subfamily, gene 2	Mus musculus potassium voltage-gated channel, Isk-related subfamily, gene 2 (Kcne2), mRNA [NM_134110]	2.25506	0.000383483	0.00157832
1.28286	1.09532	1.28026	1.32541	0.901962	1.02468	1.17417	1.29795	1.17283	Sh3bgrl2	SH3 domain binding glutamic acid-rich protein like 2	Mus musculus SH3 domain binding glutamic acid-rich protein like 2 (Sh3bgrl2), mRNA [NM_172507]	2.25453	5.53294e-10	5.02741e-08
1.21988	1.18565	1.34248	1.4978	0.796598	0.88535	1.23777	1.21598	1.17269	C130071C03Rik	RIKEN cDNA C130071C03 gene	Mus musculus 0 day neonate head cDNA, RIKEN full-length enriched library, clone:4833441G08 product:hypothetical protein, full insert sequence. [AK029460]	2.25431	9.86937e-09	3.44569e-07
2.13629	1.27379	1.81767	0.790012	1.50215	-0.099673	1.12929	0.815184	1.17059	Clec2d	C-type lectin domain family 2, member d	Mus musculus C-type lectin domain family 2, member d (Clec2d), mRNA [NM_053109]	2.25103	0.00030155	0.00128385
0.856879	0.80555	1.08648	1.04006	1.72418	1.36742	1.46931	1.0148	1.17058	Slco1b2	solute carrier organic anion transporter family, member 1b2	Mus musculus solute carrier organic anion transporter family, member 1b2 (Slco1b2), transcript variant 1, mRNA [NM_020495]	2.25103	2.30131e-07	3.48508e-06
1.54688	1.20509	1.60629	0.84333	1.25796	0.926775	1.14941	0.784793	1.16507	Ces1d	carboxylesterase 1D	Mus musculus carboxylesterase 1D (Ces1d), mRNA [NM_053200]	2.24243	3.04118e-07	4.32808e-06
1.42493	1.16241	1.31168	1.50814	1.22538	0.906121	1.01866	0.755461	1.1641	Ms4a6b	membrane-spanning 4-domains, subfamily A, member 6B	Mus musculus membrane-spanning 4-domains, subfamily A, member 6B (Ms4a6b), mRNA [NM_027209]	2.24093	4.09238e-08	9.57299e-07
1.07919	1.3467	0.811514	0.540011	1.49673	1.09139	1.77949	1.15671	1.16272	Slc43a3	solute carrier family 43, member 3	Mus musculus solute carrier family 43, member 3 (Slc43a3), mRNA [NM_021398]	2.23879	1.54596e-06	1.55195e-05
1.18016	0.886738	1.78245	0.667811	1.60308	1.26587	0.941561	0.971372	1.16238	Adamts4	a disintegrin-like and metallopeptidase (reprolysin type) with thrombospondin type 1 motif, 4	Mus musculus a disintegrin-like and metallopeptidase (reprolysin type) with thrombospondin type 1 motif, 4 (Adamts4), mRNA [NM_172845]	2.23827	2.0117e-06	1.91205e-05
1.41118	1.33256	1.24431	1.29572	0.889199	1.19826	0.871031	1.0555	1.16222	Cat	catalase	Mus musculus catalase (Cat), mRNA [NM_009804]	2.23802	5.16123e-09	2.15173e-07
1.92798	1.00161	1.74961	1.36924	0.91032	1.30207	0.726426	0.306726	1.16175	A730009E18Rik	RIKEN cDNA A730009E18 gene	Mus musculus 7 days neonate cerebellum cDNA, RIKEN full-length enriched library, clone:A730009E18 product:unclassifiable, full insert sequence. [AK042600]	2.23728	2.6602e-05	0.000162113
1.43585	1.44439	0.719503	0.78914	1.36083	1.35517	1.06906	1.10339	1.15967	Osgin1	oxidative stress induced growth inhibitor 1	Mus musculus oxidative stress induced growth inhibitor 1 (Osgin1), nuclear gene encoding mitochondrial protein, mRNA [NM_027950]	2.23406	7.21102e-08	1.43028e-06
2.23472	1.79104	0.939636	0.389395	1.17538	0.650777	1.09508	1.00071	1.15959	Hes5	hairy and enhancer of split 5 (Drosophila)	Mus musculus hairy and enhancer of split 5 (Drosophila) (Hes5), mRNA [NM_010419]	2.23394	5.3346e-05	0.000291279
1.52556	0.99732	1.59714	1.43512	1.03959	0.906399	1.00457	0.758081	1.15797	Pcdhb17	protocadherin beta 17	Mus musculus protocadherin beta 17 (Pcdhb17), mRNA [NM_053142]	2.23144	2.33893e-07	3.52947e-06
0.845994	0.860765	0.989298	1.06548	1.89519	1.71614	1.01588	0.874038	1.15785	4833424O15Rik	RIKEN cDNA 4833424O15 gene	Mus musculus RIKEN cDNA 4833424O15 gene (4833424O15Rik), mRNA [NM_029425]	2.23124	1.75838e-06	1.72448e-05
1.15685	1.04478	1.24173	1.18173	1.22922	1.18472	1.16978	1.04398	1.1566	Slc14a1	solute carrier family 14 (urea transporter), member 1	Mus musculus solute carrier family 14 (urea transporter), member 1 (Slc14a1), transcript variant 2, mRNA [NM_028122]	2.22931	1.82513e-11	7.04518e-09
1.5227	1.19215	1.25817	1.14603	0.908952	0.853353	1.28327	1.06852	1.15414	Fosl2	fos-like antigen 2	Mus musculus fos-like antigen 2 (Fosl2), mRNA [NM_008037]	2.22552	9.10235e-09	3.24178e-07
2.01469	1.20579	1.4509	0.890836	1.45172	1.02278	0.655133	0.53987	1.15396	LOC624549	uncharacterized LOC624549	Mus musculus adult male hippocampus cDNA, RIKEN full-length enriched library, clone:C630005I06 product:unclassifiable, full insert sequence. [AK049871]	2.22525	1.20479e-05	8.29432e-05
1.17391	1.44219	0.861868	0.734631	1.16977	1.27826	1.2924	1.27475	1.15347	Usp2	ubiquitin specific peptidase 2	Mus musculus ubiquitin specific peptidase 2 (Usp2), transcript variant 3, mRNA [NM_198092]	2.22449	1.74947e-08	5.19513e-07
1.44015	1.4683	1.1605	1.24961	1.18199	1.24743	0.599041	0.876588	1.15295	Hist1h2bc	histone cluster 1, H2bc	Mus musculus histone cluster 1, H2bc (Hist1h2bc), mRNA [NM_023422]	2.22368	8.84504e-08	1.67764e-06
1.54278	1.28103	1.23871	0.883095	0.865212	0.966426	1.26592	1.17852	1.15271	Fbxo32	F-box protein 32	Mus musculus F-box protein 32 (Fbxo32), mRNA [NM_026346]	2.22331	1.83689e-08	5.37961e-07
1.0499	0.662897	1.8315	1.5586	1.11478	1.04077	1.08975	0.865596	1.15172	Car14	carbonic anhydrase 14	Mus musculus carbonic anhydrase 14 (Car14), mRNA [NM_011797]	2.22179	9.49765e-07	1.05341e-05
1.33511	1.24359	1.18321	0.842358	1.03195	0.798776	1.36777	1.39136	1.14927	Rassf2	Ras association (RalGDS/AF-6) domain family member 2	Mus musculus Ras association (RalGDS/AF-6) domain family member 2 (Rassf2), mRNA [NM_175445]	2.21801	1.83045e-08	5.36814e-07
1.43597	1.02348	1.26112	1.16696	1.18876	0.989831	1.13832	0.976527	1.14762	Slc2a13	solute carrier family 2 (facilitated glucose transporter), member 13	solute carrier family 2 (facilitated glucose transporter), member 13 [Source:MGI Symbol;Acc:MGI:2146030] [ENSMUST00000109282]	2.21548	1.28174e-09	8.48983e-08
1.21263	1.17973	1.15106	0.972411	1.27613	1.31656	1.04402	1.02332	1.14698	Ppme1	protein phosphatase methylesterase 1	Mus musculus protein phosphatase methylesterase 1 (Ppme1), mRNA [NM_028292]	2.2145	1.72344e-10	2.39502e-08
1.61218	1.09511	1.33539	1.12323	1.30213	1.06544	0.963238	0.676801	1.14669	LOC101056165	uncharacterized LOC101056165	PREDICTED: Mus musculus uncharacterized LOC101056165 (LOC101056165), misc_RNA [XR_168867]	2.21405	1.0493e-07	1.91827e-06
1.16552	1.05201	1.27505	1.26018	1.11192	0.996714	1.19699	1.1091	1.14594	Sqrdl	sulfide quinone reductase-like (yeast)	Mus musculus sulfide quinone reductase-like (yeast) (Sqrdl), nuclear gene encoding mitochondrial protein, transcript variant 1, mRNA [NM_021507]	2.2129	5.29159e-11	1.20978e-08
1.4659	0.865629	1.32936	1.19042	1.18321	0.762609	1.36473	0.981259	1.14289	Nrip1	nuclear receptor interacting protein 1	Mus musculus nuclear receptor interacting protein 1 (Nrip1), mRNA [NM_173440]	2.20823	7.00519e-08	1.40249e-06
1.24986	0.781719	1.50731	1.07464	1.24765	1.05606	1.21258	0.999588	1.14118	Lingo3	leucine rich repeat and Ig domain containing 3	Mus musculus leucine rich repeat and Ig domain containing 3 (Lingo3), mRNA [NM_001013758]	2.20561	1.82592e-08	5.36225e-07
1.2701	1.16099	1.28981	1.00047	0.872231	0.740988	1.46805	1.31597	1.13983	Frmd8	FERM domain containing 8	Mus musculus FERM domain containing 8 (Frmd8), mRNA [NM_026169]	2.20355	2.93462e-08	7.59543e-07
1.47351	1.06345	1.16645	1.20519	0.988399	0.929938	1.14685	1.14464	1.1398	Lrrc8d	leucine rich repeat containing 8D	Mus musculus leucine rich repeat containing 8D (Lrrc8d), transcript variant 2, mRNA [NM_178701]	2.20351	1.62017e-09	9.77183e-08
1.48222	1.67247	1.27528	0.823536	1.39949	1.37903	0.50783	0.567348	1.1384	Vat1l	vesicle amine transport protein 1 homolog-like (T. californica)	Mus musculus vesicle amine transport protein 1 homolog-like (T. californica) (Vat1l), mRNA [NM_173016]	2.20137	4.4266e-06	3.61358e-05
1.00882	0.617494	1.31801	1.42115	1.46246	1.1201	1.36067	0.798019	1.13834	Ttpa	tocopherol (alpha) transfer protein	Mus musculus adult male liver tumor cDNA, RIKEN full-length enriched library, clone:C730041H16 product:tocopherol (alpha) transfer protein, full insert sequence. [AK050374]	2.20128	3.02139e-07	4.31147e-06
1.57182	1.47526	1.12141	1.19323	0.926053	0.996291	0.853278	0.962202	1.13744	Cox7a1	cytochrome c oxidase subunit VIIa 1	Mus musculus cytochrome c oxidase subunit VIIa 1 (Cox7a1), nuclear gene encoding mitochondrial protein, mRNA [NM_009944]	2.19991	4.15633e-08	9.66988e-07
1.11612	0.715377	1.35833	0.952626	1.30546	1.18833	1.2733	1.18388	1.13668	9030419F21Rik	RIKEN cDNA 9030419F21 gene	Mus musculus adult male colon cDNA, RIKEN full-length enriched library, clone:9030419F21 product:unclassifiable, full insert sequence. [AK018519]	2.19874	1.32503e-08	4.23652e-07
1.58821	1.60615	0.886628	0.556639	1.1719	1.50809	0.77918	0.988941	1.13572	Sorl1	sortilin-related receptor, LDLR class A repeats-containing	sortilin-related receptor, LDLR class A repeats-containing [Source:MGI Symbol;Acc:MGI:1202296] [ENSMUST00000060989]	2.19728	1.87329e-06	1.81209e-05
1.04282	0.830206	1.13491	1.09759	1.26562	1.16496	1.23856	1.30394	1.13482	Rasa2	RAS p21 protein activator 2	Mus musculus RAS p21 protein activator 2 (Rasa2), mRNA [NM_053268]	2.19592	7.04889e-10	5.95949e-08
2.20472	1.64225	1.39471	0.981506	0.661574	0.343973	0.997718	0.827427	1.13173	Fbln1	fibulin 1	Mus musculus fibulin 1 (Fbln1), mRNA [NM_010180]	2.19122	6.004e-05	0.000321879
1.04474	0.796384	1.49952	1.15676	1.22166	0.924916	1.27019	1.13453	1.13109	Cdh13	cadherin 13	Mus musculus cadherin 13 (Cdh13), mRNA [NM_019707]	2.19024	1.43726e-08	4.46118e-07
1.44581	1.10744	1.29724	0.962138	1.10448	0.907077	1.14362	1.07169	1.12994	Nlgn3	neuroligin 3	Mus musculus neuroligin 3 (Nlgn3), mRNA [NM_172932]	2.18849	3.2047e-09	1.52435e-07
0.608428	0.384075	1.97666	1.86714	1.49607	1.14152	0.878025	0.673037	1.12812	Serpinb1a	serine (or cysteine) peptidase inhibitor, clade B, member 1a	Mus musculus serine (or cysteine) peptidase inhibitor, clade B, member 1a (Serpinb1a), mRNA [NM_025429]	2.18574	5.92523e-05	0.000318539
1.55913	1.32418	0.966922	1.08501	1.18638	0.891129	1.04858	0.936947	1.12479	Kif26a	kinesin family member 26A	Mus musculus kinesin family member 26A (Kif26a), mRNA [NM_001097621]	2.18069	1.67912e-08	5.04257e-07
1.35448	1.2531	0.959547	1.11574	0.937338	0.907111	1.26649	1.19278	1.12332	Scx	scleraxis	Mus musculus scleraxis (Scx), mRNA [NM_198885]	2.17848	1.66193e-09	9.93177e-08
1.47123	0.761769	1.60551	1.36899	1.41569	0.919537	1.05063	0.384456	1.12223	Prima1	proline rich membrane anchor 1	Mus musculus adult male corpora quadrigemina cDNA, RIKEN full-length enriched library, clone:B230105G10 product:Proline rich membrane anchor 1 precursor (PRiMA) homolog [Homo sapiens], full insert sequence. [AK140034]	2.17683	5.35654e-06	4.23385e-05
1.28146	1.08232	1.24807	0.920451	0.990967	0.841939	1.34092	1.25189	1.11975	Coq7	demethyl-Q 7	Mus musculus demethyl-Q 7 (Coq7), mRNA [NM_009940]	2.1731	4.57072e-09	1.97125e-07
1.45611	1.41003	0.955937	0.834135	1.09539	0.977777	1.14013	1.08091	1.1188	Csdc2	cold shock domain containing C2, RNA binding	Mus musculus cold shock domain containing C2, RNA binding (Csdc2), mRNA [NM_145473]	2.17167	1.0224e-08	3.51184e-07
1.47414	1.24857	1.08054	0.652638	1.09824	0.910435	1.35709	1.11071	1.11655	Celf4	CUGBP, Elav-like family member 4	Mus musculus CUGBP, Elav-like family member 4 (Celf4), transcript variant 4, mRNA [NM_133195]	2.16827	6.45763e-08	1.32531e-06
1.19325	0.996306	1.28953	1.20273	0.918894	0.999687	1.18717	1.14407	1.11646	Pdhx	pyruvate dehydrogenase complex, component X	Mus musculus pyruvate dehydrogenase complex, component X (Pdhx), nuclear gene encoding mitochondrial protein, mRNA [NM_175094]	2.16814	3.10054e-10	3.39813e-08
1.15626	1.01572	1.22201	1.15667	1.461	1.11256	1.00277	0.798385	1.11567	3930402G23Rik	RIKEN cDNA 3930402G23 gene	Mus musculus RIKEN cDNA 3930402G23 gene (3930402G23Rik), non-coding RNA [NR_030715]	2.16696	5.85186e-09	2.35203e-07
1.01954	1.00019	1.16165	1.4599	1.00822	1.22214	0.916218	1.11884	1.11334	Zc3h12c	zinc finger CCCH type containing 12C	Mus musculus zinc finger CCCH type containing 12C (Zc3h12c), mRNA [NM_001162921]	2.16345	2.73078e-09	1.34756e-07
1.07296	1.06486	1.10993	0.967436	1.23104	1.16146	1.21461	1.05079	1.10914	Kctd1	potassium channel tetramerisation domain containing 1	Mus musculus potassium channel tetramerisation domain containing 1 (Kctd1), transcript variant 1, mRNA [NM_001142731]	2.15716	5.72025e-11	1.25386e-08
1.25862	0.670545	1.44634	1.0902	1.38128	0.897898	1.25844	0.867388	1.10884	Gpcpd1	glycerophosphocholine phosphodiesterase GDE1 homolog (S. cerevisiae)	Mus musculus glycerophosphocholine phosphodiesterase GDE1 homolog (S. cerevisiae) (Gpcpd1), transcript variant 3, mRNA [NM_001042671]	2.15672	2.13341e-07	3.27514e-06
1.13816	1.16772	1.27216	1.50862	1.02899	0.965261	0.87578	0.910541	1.1084	Ccbl1	cysteine conjugate-beta lyase 1	Mus musculus cysteine conjugate-beta lyase 1 (Ccbl1), mRNA [NM_172404]	2.15607	9.65694e-09	3.39381e-07
1.12941	1.2127	0.810717	0.682545	1.42266	1.28124	1.21607	1.03991	1.09941	Srgap1	SLIT-ROBO Rho GTPase activating protein 1	Mus musculus SLIT-ROBO Rho GTPase activating protein 1 (Srgap1), transcript variant 1, mRNA [NM_001081037]	2.14266	3.72052e-08	8.94727e-07
0.778376	0.801989	1.32989	1.08242	1.23846	1.42989	0.904034	1.18859	1.09421	Fam108c	family with sequence similarity 108, member C	Mus musculus family with sequence similarity 108, member C (Fam108c), mRNA [NM_133722]	2.13496	4.34259e-08	9.97108e-07
1.2132	0.8522	1.56203	1.43308	0.721501	0.602097	1.27116	1.09664	1.09399	Defb1	defensin beta 1	Mus musculus defensin beta 1 (Defb1), mRNA [NM_007843]	2.13463	6.91254e-07	8.20627e-06
0.863533	0.197451	1.8467	1.40306	0.923329	0.825055	1.46295	1.19959	1.09021	Mir22hg	Mir22 host gene (non-protein coding)	Mus musculus Mir22 host gene (non-protein coding) (Mir22hg), non-coding RNA [NR_030711]	2.12905	2.31497e-05	0.000144089
1.04632	1.01447	1.29058	1.47571	0.698762	1.13079	0.895389	1.15477	1.08835	Ppp3ca	protein phosphatase 3, catalytic subunit, alpha isoform	Mus musculus protein phosphatase 3, catalytic subunit, alpha isoform (Ppp3ca), mRNA [NM_008913]	2.12631	4.25897e-08	9.8215e-07
0.913715	0.758827	1.92912	2.05055	0.679723	0.585951	0.982726	0.794505	1.08689	Il1b	interleukin 1 beta	Mus musculus interleukin 1 beta (Il1b), mRNA [NM_008361]	2.12416	5.49069e-05	0.000298347
1.10305	1.00374	1.20244	1.19454	1.11695	1.05226	1.0128	1.00573	1.08644	Mdk	midkine	Mus musculus midkine (Mdk), transcript variant 1, mRNA [NM_010784]	2.12349	4.05501e-11	1.0264e-08
1.20045	1.04165	1.26492	1.46463	1.03493	1.16477	0.727041	0.780242	1.08483	Ypel4	yippee-like 4 (Drosophila)	yippee-like 4 (Drosophila) [Source:MGI Symbol;Acc:MGI:3605071] [ENSMUST00000151647]	2.12112	4.16538e-08	9.67915e-07
1.27327	0.75384	1.68239	1.10583	0.887546	0.517358	1.41885	1.0323	1.08392	Junb	Jun-B oncogene	Mus musculus Jun-B oncogene (Junb), mRNA [NM_008416]	2.11979	2.59035e-06	2.35569e-05
1.44559	1.13954	1.282	1.07527	1.16128	1.12966	0.678652	0.739963	1.0815	Icosl	icos ligand	Mus musculus icos ligand (Icosl), mRNA [NM_015790]	2.11623	6.88794e-08	1.38948e-06
1.2742	0.952917	1.30821	1.04363	1.04203	1.00075	1.1489	0.868919	1.07994	Grk5	G protein-coupled receptor kinase 5	Mus musculus G protein-coupled receptor kinase 5 (Grk5), mRNA [NM_018869]	2.11395	2.31403e-09	1.21555e-07
0.755792	1.09729	1.26698	1.10813	0.818852	1.14804	1.15162	1.28037	1.07838	Fbxo44	F-box protein 44	Mus musculus F-box protein 44 (Fbxo44), transcript variant 1, mRNA [NM_173401]	2.11167	1.01314e-08	3.48566e-07
1.32266	1.10515	1.90192	1.42851	-0.243165	-0.289822	1.87223	1.51974	1.07715	Apod	apolipoprotein D	Mus musculus apolipoprotein D (Apod), mRNA [NM_007470]	2.10987	0.00150053	0.00517221
1.12148	0.932835	1.41428	1.14795	0.879482	0.984469	1.1224	1.01424	1.07714	Pbx1	pre B cell leukemia homeobox 1	Mus musculus pre B cell leukemia homeobox 1 (Pbx1), transcript variant a, mRNA [NM_183355]	2.10985	2.83444e-09	1.37594e-07
1.55613	1.07826	1.34641	1.24907	0.906132	0.726573	1.00185	0.748597	1.07663	Fzd9	frizzled homolog 9 (Drosophila)	Mus musculus frizzled homolog 9 (Drosophila) (Fzd9), mRNA [NM_010246]	2.1091	2.53467e-07	3.72578e-06
0.927313	0.737803	1.57179	1.23866	1.20308	0.807992	1.21226	0.9048	1.07546	Dbx2	developing brain homeobox 2	Mus musculus developing brain homeobox 2 (Dbx2), mRNA [NM_207533]	2.1074	1.91776e-07	3.0204e-06
0.985524	1.10159	0.945309	0.767948	1.50673	1.18348	1.1182	0.97683	1.0732	Fam171b	family with sequence similarity 171, member B	Mus musculus family with sequence similarity 171, member B (Fam171b), mRNA [NM_175514]	2.1041	2.05347e-08	5.89905e-07
1.28866	0.842487	1.06097	0.958784	1.54083	1.25803	0.889245	0.732305	1.07141	Usp45	ubiquitin specific petidase 45	Mus musculus ubiquitin specific petidase 45 (Usp45), mRNA [NM_152825]	2.10149	1.4561e-07	2.44546e-06
1.55052	1.13391	1.32934	0.986533	1.01883	0.636079	1.07629	0.837225	1.07109	Gucy1b2	guanylate cyclase 1, soluble, beta 2	Mus musculus guanylate cyclase 1, soluble, beta 2 (Gucy1b2), transcript variant 1, mRNA [NM_172810]	2.10102	2.38987e-07	3.58093e-06
1.07159	1.08599	1.15223	1.11727	0.781316	0.802738	1.26187	1.27801	1.06888	Apip	APAF1 interacting protein	Mus musculus APAF1 interacting protein (Apip), mRNA [NM_019735]	2.0978	4.80844e-09	2.04066e-07
1.50264	1.26891	1.09339	1.0241	0.929431	0.894077	0.925824	0.903065	1.06768	Mad2l2	MAD2 mitotic arrest deficient-like 2	Mus musculus MAD2 mitotic arrest deficient-like 2 (Mad2l2), mRNA [NM_027985]	2.09606	1.74109e-08	5.17748e-07
1.20869	0.688439	1.52993	1.28279	1.30087	0.907874	0.982399	0.627275	1.06603	2610100L16Rik	RIKEN cDNA 2610100L16 gene	Mus musculus RIKEN cDNA 2610100L16 gene (2610100L16Rik), non-coding RNA [NR_033490]	2.09367	7.03034e-07	8.31825e-06
1.09375	0.896646	1.475	1.19841	0.792066	0.707614	1.17224	1.18542	1.06514	Amd1	S-adenosylmethionine decarboxylase 1	M.musculus mRNA encoding adenosylmethionine decarboxylase. [Z14986]	2.09238	6.50606e-08	1.32884e-06
0.413196	0.772162	1.38236	1.18957	0.951822	1.01735	1.46409	1.32648	1.06463	Ass1	argininosuccinate synthetase 1	Mouse argininosuccinate synthetase (Ass) mRNA, complete cds. [M31690]	2.09163	1.15805e-06	1.2354e-05
1.49067	0.87846	1.36662	0.618783	1.21984	0.840004	1.26322	0.806732	1.06054	E330019L11Rik	RIKEN cDNA E330019L11 gene	Mus musculus 2 days pregnant adult female ovary cDNA, RIKEN full-length enriched library, clone:E330019L11 product:unclassifiable, full insert sequence. [AK054365]	2.08571	1.19612e-06	1.26527e-05
1.36059	1.05644	1.10999	0.735312	1.04313	1.24737	1.03393	0.888105	1.05936	Maged1	melanoma antigen, family D, 1	Mus musculus melanoma antigen, family D, 1 (Maged1), mRNA [NM_019791]	2.084	1.37197e-08	4.33444e-07
1.69702	1.4736	0.797962	0.650559	0.838219	0.83173	1.08338	1.10212	1.05932	Caskin2	CASK-interacting protein 2	Mus musculus CASK-interacting protein 2 (Caskin2), mRNA [NM_080643]	2.08396	1.38805e-06	1.42642e-05
1.0499	0.810654	1.18971	0.736323	1.14839	1.04579	1.38	1.11145	1.05903	Tnfrsf21	tumor necrosis factor receptor superfamily, member 21	Mus musculus tumor necrosis factor receptor superfamily, member 21 (Tnfrsf21), mRNA [NM_178589]	2.08352	2.2623e-08	6.37099e-07
1.93176	1.47889	1.0219	0.961135	0.859766	0.673355	0.86347	0.679013	1.05866	Ndufa11	NADH dehydrogenase (ubiquinone) 1 alpha subcomplex 11	Mus musculus NADH dehydrogenase (ubiquinone) 1 alpha subcomplex 11 (Ndufa11), nuclear gene encoding mitochondrial protein, mRNA [NM_027244]	2.083	7.53207e-06	5.61919e-05
1.21427	0.767392	1.04114	0.852875	1.57313	1.08662	1.20119	0.721435	1.05726	Cabyr	calcium-binding tyrosine-(Y)-phosphorylation regulated (fibrousheathin 2)	Mus musculus calcium-binding tyrosine-(Y)-phosphorylation regulated (fibrousheathin 2) (Cabyr), transcript variant 1, mRNA [NM_027687]	2.08097	3.34474e-07	4.65418e-06
1.50202	1.11345	1.49323	0.863713	1.02623	0.838346	0.795273	0.778305	1.05132	Prss12	protease, serine, 12 neurotrypsin (motopsin)	Mus musculus protease, serine, 12 neurotrypsin (motopsin) (Prss12), mRNA [NM_008939]	2.07243	4.9156e-07	6.30371e-06
1.35684	1.24391	0.961035	0.74517	1.08602	1.10752	0.938821	0.953002	1.04904	Msln	mesothelin	Mus musculus mesothelin (Msln), mRNA [NM_018857]	2.06915	8.37427e-09	3.02298e-07
1.22327	1.06261	1.02368	0.950314	1.13917	1.16168	0.905871	0.915068	1.04771	Eva1c	eva-1 homolog C (C. elegans)	Mus musculus eva-1 homolog C (C. elegans) (Eva1c), transcript variant 2, mRNA [NM_027627]	2.06724	3.61796e-10	3.80817e-08
0.974901	1.18166	1.17411	0.601346	0.76059	1.10555	1.23116	1.32574	1.04438	Slc3a2	solute carrier family 3 (activators of dibasic and neutral amino acid transport), member 2	Mus musculus solute carrier family 3 (activators of dibasic and neutral amino acid transport), member 2 (Slc3a2), transcript variant 2, mRNA [NM_008577]	2.06248	1.26549e-07	2.19507e-06
1.19454	1.065	1.16178	0.890912	0.839072	0.803726	1.20816	1.18301	1.04328	Tsc22d1	TSC22 domain family, member 1	Mus musculus TSC22 domain family, member 1 (Tsc22d1), transcript variant 2, mRNA [NM_009366]	2.0609	4.28559e-09	1.88655e-07
1.07933	0.854298	1.3678	1.39489	0.736151	0.858233	0.934976	1.09502	1.04009	Acsl4	acyl-CoA synthetase long-chain family member 4	Mus musculus acyl-CoA synthetase long-chain family member 4 (Acsl4), transcript variant 1, mRNA [NM_207625]	2.05635	5.68826e-08	1.21674e-06
1.37365	1.34313	0.726003	0.692635	0.978842	1.10774	1.03779	1.04163	1.03768	Dos	downstream of Stk11	Mus musculus downstream of Stk11 (Dos), transcript variant 1, mRNA [NM_001195268]	2.05292	6.40115e-08	1.31753e-06
0.903338	0.568287	1.22068	1.25351	1.05207	0.901568	1.19993	1.20167	1.03763	Atp6ap2	ATPase, H+ transporting, lysosomal accessory protein 2	Mus musculus ATPase, H+ transporting, lysosomal accessory protein 2 (Atp6ap2), mRNA [NM_027439]	2.05285	5.21594e-08	1.14516e-06
1.14564	1.08597	1.12247	0.813245	1.16091	1.04858	0.962884	0.957932	1.0372	Slc39a14	solute carrier family 39 (zinc transporter), member 14	Mus musculus solute carrier family 39 (zinc transporter), member 14 (Slc39a14), transcript variant 3, mRNA [NM_144808]	2.05225	5.47513e-10	4.99623e-08
1.37041	0.843668	1.38031	1.08582	1.24888	0.816315	0.966932	0.563787	1.03452	Cml1	camello-like 1	Mus musculus camello-like 1 (Cml1), mRNA [NM_023160]	2.04843	5.39241e-07	6.77621e-06
0.913833	0.640464	1.45917	1.32447	1.39576	0.688143	1.11816	0.719044	1.03238	Kctd8	potassium channel tetramerisation domain containing 8	Mus musculus potassium channel tetramerisation domain containing 8 (Kctd8), mRNA [NM_175519]	2.0454	1.67354e-06	1.65194e-05
0.914359	1.31392	0.942349	0.42915	1.39645	1.34488	0.972935	0.943801	1.03223	Iffo2	intermediate filament family orphan 2	Mus musculus intermediate filament family orphan 2 (Iffo2), transcript variant 2, mRNA [NM_183148]	2.04518	8.19859e-07	9.42261e-06
1.31423	1.22173	1.03146	0.685778	1.09359	1.11819	0.929326	0.841243	1.02944	Slc39a4	solute carrier family 39 (zinc transporter), member 4	Mus musculus solute carrier family 39 (zinc transporter), member 4 (Slc39a4), mRNA [NM_028064]	2.04124	1.91262e-08	5.54789e-07
1.26287	0.864915	1.14923	0.624552	0.807138	0.771439	1.4713	1.28225	1.02921	Kcnh1	potassium voltage-gated channel, subfamily H (eag-related), member 1	Mus musculus potassium voltage-gated channel, subfamily H (eag-related), member 1 (Kcnh1), transcript variant 1, mRNA [NM_010600]	2.04091	5.79059e-07	7.1824e-06
1.23842	1.34179	0.824574	0.863803	1.11587	1.26445	0.766968	0.809692	1.0282	Ntrk2	neurotrophic tyrosine kinase, receptor, type 2	Mus musculus neurotrophic tyrosine kinase, receptor, type 2 (Ntrk2), transcript variant 1, mRNA [NM_001025074]	2.03947	4.83356e-08	1.08753e-06
1.23592	0.992406	1.02992	0.578549	1.32216	1.01218	1.04639	0.984742	1.02528	Cyp4b1	cytochrome P450, family 4, subfamily b, polypeptide 1	Mus musculus cytochrome P450, family 4, subfamily b, polypeptide 1 (Cyp4b1), mRNA [NM_007823]	2.03536	4.92999e-08	1.10177e-06
2.37592	2.12449	1.03595	0.812026	-0.0822411	-0.464973	1.35956	1.02738	1.02351	Gm3558	predicted gene 3558	Mus musculus predicted gene 3558 (Gm3558), mRNA [NM_001270842]	2.03286	0.00430106	0.0129458
1.16251	0.93173	1.32144	1.09036	1.13116	0.963548	0.915436	0.640364	1.01957	St8sia5	ST8 alpha-N-acetyl-neuraminide alpha-2,8-sialyltransferase 5	Mus musculus ST8 alpha-N-acetyl-neuraminide alpha-2,8-sialyltransferase 5 (St8sia5), transcript variant 2, mRNA [NM_153124]	2.02731	2.48094e-08	6.80641e-07
0.923151	0.43601	1.44498	1.34031	1.37036	0.874459	1.00291	0.758676	1.01886	2610034M16Rik	RIKEN cDNA 2610034M16 gene	Mus musculus RIKEN cDNA 2610034M16 gene (2610034M16Rik), mRNA [NM_027001]	2.02631	2.10372e-06	1.98444e-05
1.24161	0.978374	1.30806	0.945182	1.09803	0.767124	0.989063	0.822443	1.01874	Tnfrsf1a	tumor necrosis factor receptor superfamily, member 1a	Mus musculus tumor necrosis factor receptor superfamily, member 1a (Tnfrsf1a), mRNA [NM_011609]	2.02614	1.85583e-08	5.42761e-07
1.41654	1.04017	0.761473	0.521398	1.22004	0.937182	1.3069	0.900203	1.01299	Gdf15	growth differentiation factor 15	Mus musculus growth differentiation factor 15 (Gdf15), mRNA [NM_011819]	2.01808	5.8639e-07	7.2614e-06
0.840849	0.868761	1.35272	0.843739	1.2854	1.03093	0.913035	0.943507	1.00987	Crispld2	cysteine-rich secretory protein LCCL domain containing 2	Mus musculus cysteine-rich secretory protein LCCL domain containing 2 (Crispld2), mRNA [NM_030209]	2.01373	3.02075e-08	7.71961e-07
1.27007	0.902963	1.08106	0.864506	1.21228	0.946099	0.975527	0.819398	1.00899	AI836003	expressed sequence AI836003	Mus musculus expressed sequence AI836003 (AI836003), mRNA [NM_177716]	2.0125	7.33952e-09	2.80167e-07
1.09975	1.30467	0.879743	1.09324	0.841079	1.12256	0.685687	1.03269	1.00743	Per1	period circadian clock 1	Mus musculus period circadian clock 1 (Per1), transcript variant 1, mRNA [NM_011065]	2.01032	2.29378e-08	6.4176e-07
1.05188	0.487248	1.46925	0.601221	1.29205	1.01302	1.21652	0.901257	1.00406	2310035P21Rik	RIKEN cDNA 2310035P21 gene	Mus musculus adult male tongue cDNA, RIKEN full-length enriched library, clone:2310035P21 product:unclassifiable, full insert sequence. [AK009643]	2.00563	3.10983e-06	2.7244e-05
1.05726	0.96371	0.984095	1.12645	0.426057	1.03661	1.21775	1.21586	1.00347	Htra1	HtrA serine peptidase 1	Mus musculus HtrA serine peptidase 1 (Htra1), mRNA [NM_019564]	2.00482	1.79611e-07	2.86704e-06
1.57392	1.31824	1.07278	0.606731	1.03285	1.08468	0.624852	0.695545	1.0012	Lrtm2	leucine-rich repeats and transmembrane domains 2	Mus musculus leucine-rich repeats and transmembrane domains 2 (Lrtm2), transcript variant 1, mRNA [NM_172492]	2.00167	1.88731e-06	1.82317e-05
1.06584	1.03299	1.17241	0.894543	0.908256	0.924848	1.02767	0.977989	1.00057	Ankrd9	ankyrin repeat domain 9	Mus musculus ankyrin repeat domain 9 (Ankrd9), mRNA [NM_175207]	2.00079	2.40103e-10	2.99212e-08
1.52575	1.14789	0.962189	0.415706	1.50812	1.0719	0.880532	0.481667	0.999219	Gpr123	G protein-coupled receptor 123	Mus musculus G protein-coupled receptor 123 (Gpr123), mRNA [NM_177469]	1.99892	1.09938e-05	7.68411e-05
0.94368	0.864406	1.51579	0.269569	1.11569	1.03401	1.26687	0.975092	0.998139	Pou3f2	POU domain, class 3, transcription factor 2	Mus musculus POU domain, class 3, transcription factor 2 (Pou3f2), mRNA [NM_008899]	1.99742	6.92971e-06	5.25363e-05
1.29424	1.04726	1.26986	0.611825	1.26598	1.11325	0.821033	0.55901	0.997807	Sobp	sine oculis-binding protein homolog (Drosophila)	Mus musculus sine oculis-binding protein homolog (Drosophila) (Sobp), mRNA [NM_175407]	1.99696	8.14021e-07	9.36664e-06
0.946261	0.809854	1.34095	1.11016	1.31202	0.878022	0.902499	0.671859	0.996453	Sema4a	sema domain, immunoglobulin domain (Ig), transmembrane domain (TM) and short cytoplasmic domain, (semaphorin) 4A	Mus musculus sema domain, immunoglobulin domain (Ig), transmembrane domain (TM) and short cytoplasmic domain, (semaphorin) 4A (Sema4a), transcript variant 1, mRNA [NM_013658]	1.99509	1.10534e-07	1.98328e-06
0.997609	1.22263	1.1006	1.0568	0.817693	0.987777	0.786935	0.999859	0.996238	Arhgef40	Rho guanine nucleotide exchange factor (GEF) 40	Mus musculus Rho guanine nucleotide exchange factor (GEF) 40 (Arhgef40), transcript variant 3, mRNA [NM_001145922]	1.99479	2.3224e-09	1.21623e-07
0.971173	0.404357	1.63169	0.941894	1.15678	0.526719	1.39357	0.93939	0.995697	Aass	aminoadipate-semialdehyde synthase	Mus musculus aminoadipate-semialdehyde synthase (Aass), nuclear gene encoding mitochondrial protein, mRNA [NM_013930]	1.99404	1.45424e-05	9.74165e-05
1.14665	0.940787	0.938296	0.949108	0.894906	1.0839	0.954936	1.04995	0.994816	Mat2a	methionine adenosyltransferase II, alpha	Mus musculus methionine adenosyltransferase II, alpha (Mat2a), mRNA [NM_145569]	1.99283	2.04637e-10	2.66932e-08
1.3353	1.43538	1.07209	1.0529	0.822488	0.844109	0.563182	0.819445	0.993112	Padi2	peptidyl arginine deiminase, type II	Mus musculus peptidyl arginine deiminase, type II (Padi2), mRNA [NM_008812]	1.99047	3.94442e-07	5.32146e-06
1.19662	1.05582	1.22829	0.694925	0.916738	1.05852	0.878403	0.90806	0.992173	Creld2	cysteine-rich with EGF-like domains 2	Mus musculus cysteine-rich with EGF-like domains 2 (Creld2), mRNA [NM_029720]	1.98918	1.5889e-08	4.83999e-07
0.827603	0.793606	1.11248	1.07771	0.961147	0.923656	1.12983	1.06121	0.985905	Slc35b4	solute carrier family 35, member B4	Mus musculus solute carrier family 35, member B4 (Slc35b4), mRNA [NM_021435]	1.98056	9.59017e-10	7.02707e-08
1.56617	0.976079	1.13038	0.595974	1.25381	0.907609	1.0537	0.401172	0.98561	Cdon	cell adhesion molecule-related/down-regulated by oncogenes	Mus musculus cell adhesion molecule-related/down-regulated by oncogenes (Cdon), mRNA [NM_021339]	1.98015	6.42741e-06	4.93867e-05
0.813903	0.601141	1.20209	1.27104	0.970562	0.913275	1.08373	1.02746	0.9854	Bzw1	basic leucine zipper and W2 domains 1	Mus musculus basic leucine zipper and W2 domains 1 (Bzw1), mRNA [NM_025824]	1.97986	3.60505e-08	8.80029e-07
1.38743	0.895544	1.03647	0.670902	0.848932	0.91968	1.16819	0.949831	0.984623	Ifi204	interferon activated gene 204	Mus musculus interferon activated gene 204 (Ifi204), mRNA [NM_008329]	1.9788	7.73182e-08	1.51376e-06
1.23202	1.07577	1.21665	1.02271	0.823358	0.775459	0.88466	0.830942	0.982696	Alkbh6	alkB, alkylation repair homolog 6 (E. coli)	Mus musculus alkB, alkylation repair homolog 6 (E. coli) (Alkbh6), mRNA [NM_198027]	1.97615	1.04831e-08	3.56627e-07
0.978763	0.759847	1.32367	1.13699	0.812948	0.728921	1.05272	1.05182	0.98071	Bet1	blocked early in transport 1 homolog (S. cerevisiae)	Mus musculus blocked early in transport 1 homolog (S. cerevisiae) (Bet1), mRNA [NM_009748]	1.97344	2.79872e-08	7.37377e-07
1.17094	1.12568	1.28242	0.826495	0.916853	0.932344	0.824303	0.766448	0.980685	Reep2	receptor accessory protein 2	Mus musculus receptor accessory protein 2 (Reep2), transcript variant 1, mRNA [NM_144865]	1.9734	2.05865e-08	5.89905e-07
0.915276	0.775799	1.41369	1.21043	0.775668	0.90938	0.869086	0.974661	0.980499	Appl2	adaptor protein, phosphotyrosine interaction, PH domain and leucine zipper containing 2	Mus musculus adaptor protein, phosphotyrosine interaction, PH domain and leucine zipper containing 2 (Appl2), mRNA [NM_145220]	1.97315	5.31842e-08	1.16218e-06
1.57829	1.40911	0.976671	0.812556	0.70209	0.544282	0.951743	0.858511	0.979157	Mapt	microtubule-associated protein tau	Mus musculus microtubule-associated protein tau (Mapt), transcript variant 1, mRNA [NM_001038609]	1.97131	2.18898e-06	2.04851e-05
0.957324	0.763869	1.44551	1.10978	0.8865	0.722447	1.1288	0.809185	0.977925	Slc27a1	solute carrier family 27 (fatty acid transporter), member 1	Mus musculus solute carrier family 27 (fatty acid transporter), member 1 (Slc27a1), mRNA [NM_011977]	1.96963	1.39174e-07	2.36692e-06
0.613732	0.562779	1.2037	1.12651	1.61043	1.18415	0.95366	0.560288	0.976906	Slc6a2	solute carrier family 6 (neurotransmitter transporter, noradrenalin), member 2	Mus musculus solute carrier family 6 (neurotransmitter transporter, noradrenalin), member 2 (Slc6a2), mRNA [NM_009209]	1.96824	5.15362e-06	4.09631e-05
1.06159	1.04483	1.08197	1.21161	0.543773	0.795063	0.965854	1.09983	0.975565	Pdk4	pyruvate dehydrogenase kinase, isoenzyme 4	Mus musculus pyruvate dehydrogenase kinase, isoenzyme 4 (Pdk4), nuclear gene encoding mitochondrial protein, mRNA [NM_013743]	1.96641	3.90579e-08	9.28913e-07
1.18381	0.999955	0.81963	0.935978	1.01151	0.968141	0.956647	0.905496	0.972646	Upk3bl	uroplakin 3B-like	Mus musculus uroplakin 3B-like (Upk3bl), mRNA [NM_027158]	1.96244	4.38292e-10	4.3751e-08
2.00736	1.49718	0.472317	0.488599	1.3938	1.03085	0.628469	0.262038	0.972576	Pou3f1	POU domain, class 3, transcription factor 1	Mus musculus POU domain, class 3, transcription factor 1 (Pou3f1), mRNA [NM_011141]	1.96234	0.000269717	0.00116417
1.18256	0.834167	1.1193	1.04131	0.877642	0.647839	1.12173	0.95414	0.972335	Larp4b	La ribonucleoprotein domain family, member 4B	Mus musculus La ribonucleoprotein domain family, member 4B (Larp4b), mRNA [NM_172585]	1.96201	1.62206e-08	4.91987e-07
1.07685	1.16441	0.927306	1.20539	0.787145	0.84156	0.698858	1.07426	0.971971	Tub	tubby candidate gene	Mus musculus tubby candidate gene (Tub), mRNA [NM_021885]	1.96152	2.08922e-08	5.95456e-07
0.997148	1.15006	1.30032	1.13022	0.935887	0.961705	0.649123	0.639786	0.97053	Lrrc4	leucine rich repeat containing 4	Mus musculus leucine rich repeat containing 4 (Lrrc4), mRNA [NM_138682]	1.95956	8.05966e-08	1.5607e-06
1.0499	0.862652	1.01968	1.16884	0.933796	0.906391	0.995378	0.814848	0.968935	Gnpnat1	glucosamine-phosphate N-acetyltransferase 1	Mus musculus glucosamine-phosphate N-acetyltransferase 1 (Gnpnat1), mRNA [NM_019425]	1.9574	8.04131e-10	6.32789e-08
0.715397	0.996521	0.975402	1.21365	0.842779	0.95042	1.05374	0.982714	0.966328	Marcksl1	MARCKS-like 1	Mus musculus MARCKS-like 1 (Marcksl1), mRNA [NM_010807]	1.95386	3.97842e-09	1.79214e-07
0.625577	0.303449	1.58476	1.4169	1.00112	1.00613	0.930051	0.855031	0.965376	Id2	inhibitor of DNA binding 2	Mus musculus inhibitor of DNA binding 2 (Id2), mRNA [NM_010496]	1.95257	9.38532e-06	6.7507e-05
1.06816	1.16397	1.14516	0.714498	0.852081	0.761939	1.03139	0.982649	0.964981	Wfs1	Wolfram syndrome 1 homolog (human)	Mus musculus Wolfram syndrome 1 homolog (human) (Wfs1), mRNA [NM_011716]	1.95204	1.2402e-08	4.0946e-07
1.16497	1.22149	0.994751	0.520336	0.858604	0.835333	1.04894	1.0712	0.964453	Aldh1l1	aldehyde dehydrogenase 1 family, member L1	Mus musculus aldehyde dehydrogenase 1 family, member L1 (Aldh1l1), mRNA [NM_027406]	1.95132	8.48488e-08	1.62235e-06
1.66312	0.948737	1.32753	0.622556	0.871124	0.623743	0.914533	0.739213	0.963819	Foxc2	forkhead box C2	Mus musculus forkhead box C2 (Foxc2), mRNA [NM_013519]	1.95047	6.98009e-06	5.28152e-05
0.904779	0.606453	1.45358	0.632486	1.1343	0.780618	1.38302	0.814096	0.963666	Hkdc1	hexokinase domain containing 1	Mus musculus hexokinase domain containing 1 (Hkdc1), mRNA [NM_145419]	1.95026	3.64033e-06	3.08492e-05
0.975234	0.54158	1.39793	0.809513	0.749877	0.545818	1.49664	1.15019	0.958348	Cdo1	cysteine dioxygenase 1, cytosolic	Mus musculus cysteine dioxygenase 1, cytosolic (Cdo1), mRNA [NM_033037]	1.94308	5.96638e-06	4.63999e-05
1.02959	0.692699	0.876772	0.958678	1.08383	0.956572	1.07485	0.98733	0.95754	Sucnr1	succinate receptor 1	Mus musculus succinate receptor 1 (Sucnr1), mRNA [NM_032400]	1.942	1.97512e-09	1.10805e-07
1.21505	0.860852	1.18521	1.0389	1.10147	0.785699	0.898813	0.566269	0.956532	Fam161b	family with sequence similarity 161, member B	Mus musculus family with sequence similarity 161, member B (Fam161b), mRNA [NM_172581]	1.94064	1.03531e-07	1.89765e-06
0.956094	0.703759	0.996491	0.624263	1.22241	0.989704	1.20597	0.953178	0.956484	B130021B11Rik	RIKEN cDNA B130021B11 gene	Mus musculus 9.5 days embryo parthenogenote cDNA, RIKEN full-length enriched library, clone:B130021B11 product:unclassifiable, full insert sequence. [AK045038]	1.94057	6.97676e-08	1.39811e-06
1.37204	0.949506	1.37316	1.01132	0.647038	0.561183	0.902368	0.82324	0.954983	Osgin2	oxidative stress induced growth inhibitor family member 2	Mus musculus oxidative stress induced growth inhibitor family member 2 (Osgin2), mRNA [NM_145950]	1.93856	9.49578e-07	1.05341e-05
1.48048	0.983802	1.04794	1.06095	0.657916	0.656243	0.875919	0.872386	0.954454	Ptplad1	protein tyrosine phosphatase-like A domain containing 1	Mus musculus protein tyrosine phosphatase-like A domain containing 1 (Ptplad1), mRNA [NM_021345]	1.93785	3.35904e-07	4.67102e-06
1.54399	1.31814	1.22928	0.927546	1.01516	0.982282	0.310192	0.304547	0.953894	Cspg5	chondroitin sulfate proteoglycan 5	Mus musculus chondroitin sulfate proteoglycan 5 (Cspg5), transcript variant 1, mRNA [NM_013884]	1.93709	2.29991e-05	0.000143277
0.752031	0.684674	1.18096	1.0984	0.969511	0.841938	1.12294	0.977976	0.953553	Cyp2d9	cytochrome P450, family 2, subfamily d, polypeptide 9	Mus musculus cytochrome P450, family 2, subfamily d, polypeptide 9 (Cyp2d9), mRNA [NM_010006]	1.93664	1.34621e-08	4.29131e-07
1.31256	1.16503	0.875887	0.253071	1.19525	1.06409	0.973803	0.769343	0.951129	Ppm1l	protein phosphatase 1 (formerly 2C)-like	Mus musculus protein phosphatase 1 (formerly 2C)-like (Ppm1l), mRNA [NM_178726]	1.93339	2.68096e-06	2.42152e-05
1.06606	0.990962	1.07378	1.02316	0.771601	1.13767	0.588279	0.940277	0.948975	Cd1d1	CD1d1 antigen	Mus musculus CD1d1 antigen (Cd1d1), mRNA [NM_007639]	1.9305	2.63519e-08	7.07443e-07
1.22059	0.947784	1.21475	1.16309	0.837626	0.89661	0.655991	0.644459	0.947612	Bcap29	B cell receptor associated protein 29	Mus musculus B cell receptor associated protein 29 (Bcap29), transcript variant 1, mRNA [NM_007530]	1.92868	1.10455e-07	1.98328e-06
0.587594	0.204671	1.37387	1.22603	1.32094	0.856014	1.25277	0.757074	0.94737	Slc17a1	solute carrier family 17 (sodium phosphate), member 1	Mus musculus solute carrier family 17 (sodium phosphate), member 1 (Slc17a1), transcript variant 1, mRNA [NM_009198]	1.92835	1.80433e-05	0.000116749
0.412039	0.645486	1.13201	0.529053	0.911635	1.02541	1.44587	1.4549	0.94455	Aqp4	aquaporin 4	Mus musculus aquaporin 4 (Aqp4), mRNA [NM_009700]	1.92459	1.11069e-05	7.75295e-05
0.587523	1.50569	0.982986	1.46419	0.600689	1.08136	0.30878	1.02481	0.944504	Rnd2	Rho family GTPase 2	Mus musculus Rho family GTPase 2 (Rnd2), mRNA [NM_009708]	1.92453	3.72755e-05	0.000214959
0.808366	0.742948	1.55862	0.943042	0.850578	0.679137	1.0995	0.86958	0.943971	Sox21	SRY-box containing gene 21	Mus musculus SRY-box containing gene 21 (Sox21), mRNA [NM_177753]	1.92382	7.48657e-07	8.75574e-06
0.985845	0.602132	1.13032	1.10939	0.79917	0.669224	1.26673	0.975971	0.942347	Phex	phosphate regulating gene with homologies to endopeptidases on the X chromosome (hypophosphatemia, vitamin D resistant rickets)	Mus musculus phosphate regulating gene with homologies to endopeptidases on the X chromosome (hypophosphatemia, vitamin D resistant rickets) (Phex), mRNA [NM_011077]	1.92165	1.51843e-07	2.51831e-06
1.02322	0.64975	1.28466	1.03723	1.21659	0.93723	0.917106	0.462794	0.941072	Hist1h2ba	histone cluster 1, H2ba	Mus musculus histone cluster 1, H2ba (Hist1h2ba), mRNA [NM_175663]	1.91995	6.82158e-07	8.13463e-06
1.27116	0.667564	1.20235	1.09491	1.19276	0.817709	1.02757	0.253353	0.940922	Myrip	myosin VIIA and Rab interacting protein	Mus musculus myosin VIIA and Rab interacting protein (Myrip), mRNA [NM_144557]	1.91976	6.37331e-06	4.90443e-05
1.27745	0.804718	1.33666	1.12463	0.717592	0.483635	1.0687	0.71264	0.940754	Kng1	kininogen 1	Mus musculus kininogen 1 (Kng1), transcript variant 2, mRNA [NM_023125]	1.91953	1.4765e-06	1.49921e-05
1.09636	0.638686	1.37893	0.940778	1.13586	0.836914	0.844148	0.644837	0.939563	B630019K06Rik	novel protein similar to F-box and leucine-rich repeat protein 17 (Fbxl17)	Mus musculus RIKEN cDNA B630019K06 gene (B630019K06Rik), non-coding RNA [NR_045448]	1.91795	4.33661e-07	5.72346e-06
0.95148	0.698694	1.02185	0.883917	1.15054	0.777265	1.12347	0.889944	0.937145	Tcam1	testicular cell adhesion molecule 1	Mus musculus testicular cell adhesion molecule 1 (Tcam1), mRNA [NM_029467]	1.91474	1.26946e-08	4.15615e-07
1.0254	0.738047	1.03117	1.01199	0.737122	0.563195	1.28829	1.09564	0.936356	Pvr	poliovirus receptor	Mus musculus poliovirus receptor (Pvr), mRNA [NM_027514]	1.91369	1.4874e-07	2.48004e-06
1.16033	0.751476	1.21401	0.882809	1.05443	0.853477	0.911319	0.655861	0.935464	Calr3	calreticulin 3	Mus musculus calreticulin 3 (Calr3), transcript variant 1, mRNA [NM_028500]	1.91251	5.80198e-08	1.23362e-06
1.19504	0.86806	1.27492	0.73393	1.04063	0.801282	0.875688	0.667476	0.932129	Cables1	CDK5 and Abl enzyme substrate 1	Mus musculus CDK5 and Abl enzyme substrate 1 (Cables1), transcript variant 2, mRNA [NM_022021]	1.90809	1.55678e-07	2.55995e-06
0.811359	0.791646	1.04483	0.878779	1.39957	0.669904	0.977252	0.880051	0.931673	Hsd3b7	hydroxy-delta-5-steroid dehydrogenase, 3 beta- and steroid delta-isomerase 7	Mus musculus hydroxy-delta-5-steroid dehydrogenase, 3 beta- and steroid delta-isomerase 7 (Hsd3b7), transcript variant 1, mRNA [NM_133943]	1.90749	1.9211e-07	3.02343e-06
1.18866	0.735401	1.33604	1.20826	0.855156	0.402322	1.01421	0.704515	0.930572	Pcdhb7	protocadherin beta 7	Mus musculus protocadherin beta 7 (Pcdhb7), mRNA [NM_053132]	1.90603	2.19741e-06	2.05549e-05
0.73778	0.823321	0.783955	0.148741	1.17312	1.24943	1.35066	1.17515	0.930269	Mcam	melanoma cell adhesion molecule	Mus musculus melanoma cell adhesion molecule (Mcam), mRNA [NM_023061]	1.90563	1.18964e-05	8.20706e-05
1.12402	0.796102	1.1852	0.658812	1.1131	0.957968	0.878861	0.700105	0.926771	Marveld1	MARVEL (membrane-associating) domain containing 1	Mus musculus adult male corpus striatum cDNA, RIKEN full-length enriched library, clone:C030005I21 product:HYPOTHETICAL 18.9 KDA PROTEIN homolog [Homo sapiens], full insert sequence. [AK081212]	1.90102	8.9472e-08	1.69399e-06
0.500754	0.675611	1.04727	1.27392	1.24606	0.964714	0.870136	0.823888	0.925294	Ucp2	uncoupling protein 2 (mitochondrial, proton carrier)	Mus musculus uncoupling protein 2 (mitochondrial, proton carrier) (Ucp2), nuclear gene encoding mitochondrial protein, mRNA [NM_011671]	1.89907	4.39265e-07	5.77532e-06
0.879317	1.23917	0.81885	1.03689	0.782665	1.29257	0.515763	0.828822	0.924256	Fam167a	family with sequence similarity 167, member A	Mus musculus family with sequence similarity 167, member A (Fam167a), mRNA [NM_177628]	1.8977	5.26138e-07	6.65481e-06
0.386685	0.340216	1.51839	1.25952	1.25006	1.12953	0.714026	0.7861	0.923067	Adssl1	adenylosuccinate synthetase like 1	Mus musculus adenylosuccinate synthetase like 1 (Adssl1), mRNA [NM_007421]	1.89614	2.27145e-05	0.000142004
1.20418	1.09755	0.874551	0.8121	1.03052	1.0278	0.718206	0.616677	0.922697	0610040J01Rik	RIKEN cDNA 0610040J01 gene	Mus musculus RIKEN cDNA 0610040J01 gene (0610040J01Rik), mRNA [NM_029554]	1.89566	3.94493e-08	9.36515e-07
0.793783	0.610595	1.25177	1.08558	0.95984	0.80053	1.01648	0.838291	0.919609	Cyp4v3	cytochrome P450, family 4, subfamily v, polypeptide 3	Mus musculus cytochrome P450, family 4, subfamily v, polypeptide 3 (Cyp4v3), mRNA [NM_133969]	1.8916	4.90108e-08	1.09923e-06
0.154226	0.697982	1.69519	1.22647	0.893229	0.873758	0.963845	0.836644	0.917668	Serpina3n	serine (or cysteine) peptidase inhibitor, clade A, member 3N	Mus musculus serine (or cysteine) peptidase inhibitor, clade A, member 3N (Serpina3n), mRNA [NM_009252]	1.88906	3.32418e-05	0.000196221
0.80389	0.979932	0.88925	1.02181	0.933998	0.883415	0.894248	0.907313	0.914232	Abhd1	abhydrolase domain containing 1	Mus musculus abhydrolase domain containing 1 (Abhd1), mRNA [NM_021304]	1.88457	1.6748e-10	2.36731e-08
1.31989	0.72603	1.24702	1.14202	0.957949	0.731852	0.689507	0.496842	0.913889	B230337E12Rik	RIKEN cDNA B230337E12 gene	Mus musculus adult male corpora quadrigemina cDNA, RIKEN full-length enriched library, clone:B230337E12 product:unclassifiable, full insert sequence. [AK046039]	1.88412	1.65988e-06	1.6415e-05
1.01486	0.577156	1.19628	1.1454	1.12887	1.03365	0.581144	0.629877	0.913405	Nap1l5	nucleosome assembly protein 1-like 5	Mus musculus nucleosome assembly protein 1-like 5 (Nap1l5), mRNA [NM_021432]	1.88349	5.79335e-07	7.1824e-06
1.25244	1.19138	0.857303	0.669768	0.694726	0.79484	0.897673	0.943496	0.912703	Wdr90	WD repeat domain 90	Mus musculus WD repeat domain 90 (Wdr90), mRNA [NM_001163766]	1.88257	7.28083e-08	1.43789e-06
1.02129	0.886112	0.921465	0.913376	0.868481	0.700089	1.01421	0.974411	0.91243	9330121J05Rik	RIKEN cDNA 9330121J05 gene	Mus musculus adult male diencephalon cDNA, RIKEN full-length enriched library, clone:9330121J05 product:hypothetical protein, full insert sequence. [AK033940]	1.88221	7.73118e-10	6.17971e-08
0.467483	0.486351	1.0355	1.01293	0.857662	1.03033	1.26515	1.1395	0.911864	Zwint	ZW10 interactor	ZW10 interactor [Source:MGI Symbol;Acc:MGI:1289227] [ENSMUST00000020081]	1.88148	9.30615e-07	1.03813e-05
0.710406	1.19403	0.258136	1.04963	0.730823	1.30549	0.618834	1.41937	0.91084	Cnn1	calponin 1	Mus musculus calponin 1 (Cnn1), mRNA [NM_009922]	1.88014	3.26187e-05	0.000193133
1.04477	0.703542	1.11337	1.41034	0.628011	0.653722	0.906303	0.820369	0.910053	Rwdd4a	RWD domain containing 4A	Mus musculus RWD domain containing 4A (Rwdd4a), mRNA [NM_203507]	1.87911	5.914e-07	7.30218e-06
1.13447	0.767088	1.14481	1.21864	0.930331	0.896749	0.648288	0.5314	0.908973	Id4	inhibitor of DNA binding 4	Mus musculus inhibitor of DNA binding 4 (Id4), mRNA [NM_031166]	1.87771	3.02854e-07	4.31877e-06
0.530911	0.725289	1.05116	1.42	0.585647	0.84858	0.990024	1.11871	0.90879	Dnajb9	DnaJ (Hsp40) homolog, subfamily B, member 9	Mus musculus DnaJ (Hsp40) homolog, subfamily B, member 9 (Dnajb9), mRNA [NM_013760]	1.87747	1.38412e-06	1.42376e-05
1.0327	0.685115	1.2354	1.01558	0.930211	0.601983	1.01572	0.743043	0.907468	Zfp68	zinc finger protein 68	Mus musculus zinc finger protein 68 (Zfp68), transcript variant 1, mRNA [NM_013844]	1.87575	1.34755e-07	2.29949e-06
1.2898	1.08915	0.708107	0.679299	1.28577	1.24675	0.491287	0.453289	0.905432	Ucma	upper zone of growth plate and cartilage matrix associated	Mus musculus upper zone of growth plate and cartilage matrix associated (Ucma), transcript variant 1, mRNA [NM_026754]	1.8731	5.7667e-06	4.50238e-05
0.99594	0.74254	0.873814	0.827013	0.956434	0.92901	0.951617	0.945918	0.902786	Cth	cystathionase (cystathionine gamma-lyase)	Mus musculus cystathionase (cystathionine gamma-lyase) (Cth), mRNA [NM_145953]	1.86967	4.2136e-10	4.26617e-08
0.810613	1.01059	0.753666	0.856713	0.961693	0.77214	1.03348	1.02269	0.902698	Ppt2	palmitoyl-protein thioesterase 2	Mus musculus palmitoyl-protein thioesterase 2 (Ppt2), mRNA [NM_019441]	1.86956	1.94803e-09	1.10805e-07
1.60034	0.985072	0.95168	0.475295	1.03755	0.479299	1.15036	0.539796	0.902424	Nrarp	Notch-regulated ankyrin repeat protein	Mus musculus Notch-regulated ankyrin repeat protein (Nrarp), mRNA [NM_025980]	1.8692	2.45422e-05	0.000151329
1.08684	0.827181	1.01121	0.613795	1.31955	1.08075	0.779462	0.485875	0.900582	Cxcl14	chemokine (C-X-C motif) ligand 14	Mus musculus chemokine (C-X-C motif) ligand 14 (Cxcl14), mRNA [NM_019568]	1.86682	9.44427e-07	1.04859e-05
1.33879	0.739011	1.27035	0.861433	1.59596	1.18734	0.185145	0.0211957	0.899902	A930005G22Rik	RIKEN cDNA A930005G22 gene	Mus musculus adult retina cDNA, RIKEN full-length enriched library, clone:A930005G22 product:unclassifiable, full insert sequence. [AK044281]	1.86594	0.000273856	0.00117893
1.19916	0.931501	0.96206	0.66	0.899522	0.67935	1.08691	0.776946	0.899432	P4ha2	procollagen-proline, 2-oxoglutarate 4-dioxygenase (proline 4-hydroxylase), alpha II polypeptide	procollagen-proline, 2-oxoglutarate 4-dioxygenase (proline 4-hydroxylase), alpha II polypeptide [Source:MGI Symbol;Acc:MGI:894286] [ENSMUST00000125651]	1.86533	6.21182e-08	1.28478e-06
0.844823	0.93681	1.14875	0.820904	0.860175	0.944374	0.852505	0.784061	0.899051	Cdc25b	cell division cycle 25B	Mus musculus cell division cycle 25B (Cdc25b), transcript variant 1, mRNA [NM_023117]	1.86484	2.14496e-09	1.16342e-07
0.937804	0.733131	0.964508	0.559966	1.00972	0.838844	1.21742	0.922551	0.897993	Adra1a	adrenergic receptor, alpha 1a	Mus musculus adrenergic receptor, alpha 1a (Adra1a), transcript variant 1, mRNA [NM_013461]	1.86347	7.889e-08	1.53323e-06
0.95343	0.830159	1.08032	0.817246	0.890707	0.705783	1.01134	0.888733	0.897215	Slc25a33	solute carrier family 25, member 33	Mus musculus solute carrier family 25, member 33 (Slc25a33), nuclear gene encoding mitochondrial protein, mRNA [NM_027460]	1.86247	2.58461e-09	1.29915e-07
0.892537	0.632699	1.14719	0.956359	0.945707	0.803247	1.00997	0.787908	0.896952	Me1	malic enzyme 1, NADP(+)-dependent, cytosolic	Mouse MOD-1 null malic enzyme mRNA, partial cds. [M29546]	1.86213	1.40042e-08	4.37878e-07
1.02565	0.716144	1.53247	0.734429	0.848761	0.734444	0.776474	0.806732	0.896889	Cabp4	calcium binding protein 4	Mus musculus calcium binding protein 4 (Cabp4), mRNA [NM_144532]	1.86205	1.52077e-06	1.53317e-05
1.10006	1.02843	1.15077	0.892437	0.588529	0.75341	0.799367	0.85208	0.895635	Gpr108	G protein-coupled receptor 108	Mus musculus G protein-coupled receptor 108 (Gpr108), mRNA [NM_030084]	1.86043	4.06221e-08	9.52268e-07
1.15174	0.615116	1.10556	0.937091	1.03903	0.883001	0.931708	0.498559	0.895224	D630039A03Rik	RIKEN cDNA D630039A03 gene	Mus musculus RIKEN cDNA D630039A03 gene (D630039A03Rik), mRNA [NM_178727]	1.8599	3.45663e-07	4.7786e-06
1.24435	0.978572	0.959049	0.829967	0.917817	0.7648	0.759725	0.702061	0.894542	Sbk1	SH3-binding kinase 1	Mus musculus SH3-binding kinase 1 (Sbk1), mRNA [NM_145587]	1.85902	2.32712e-08	6.50187e-07
0.761672	0.889853	0.922174	0.789586	0.601568	0.737022	1.25866	1.19311	0.894206	Slc25a45	solute carrier family 25, member 45	Mus musculus solute carrier family 25, member 45 (Slc25a45), mRNA [NM_134154]	1.85859	1.49442e-07	2.48625e-06
1.0912	0.852805	0.74272	0.740226	0.96592	0.96516	0.97517	0.794325	0.89094	Fmo1	flavin containing monooxygenase 1	Mus musculus 12 days embryo embryonic body between diaphragm region and neck cDNA, RIKEN full-length enriched library, clone:9430065D03 product:flavin containing monooxygenase 1, full insert sequence. [AK034946]	1.85438	3.46469e-09	1.60843e-07
0.8138	1.03656	1.12837	0.835164	0.816307	0.610392	0.995809	0.882935	0.889917	Ptpru	protein tyrosine phosphatase, receptor type, U	Mus musculus protein tyrosine phosphatase, receptor type, U (Ptpru), transcript variant 1, mRNA [NM_011214]	1.85307	1.89768e-08	5.52459e-07
1.38271	1.57781	0.527376	1.02565	0.18719	0.735593	0.547003	1.1351	0.889804	3110039M20Rik	RIKEN cDNA 3110039M20 gene	Mus musculus RIKEN cDNA 3110039M20 gene (3110039M20Rik), non-coding RNA [NR_026733]	1.85292	9.10563e-05	0.000458886
1.36222	1.0434	0.976009	0.645437	1.08518	0.892112	0.649338	0.457511	0.8889	Ccno	cyclin O	Mus musculus cyclin O (Ccno), mRNA [NM_001081062]	1.85176	1.54507e-06	1.55179e-05
1.20817	1.03537	0.98217	1.23096	0.569579	0.827629	0.508318	0.74654	0.888591	Cstf2t	cleavage stimulation factor, 3' pre-RNA subunit 2, tau	Mus musculus cleavage stimulation factor, 3' pre-RNA subunit 2, tau (Cstf2t), mRNA [NM_031249]	1.85137	8.33627e-07	9.52935e-06
0.93947	0.727489	1.17245	0.938538	0.945879	0.774278	0.888353	0.720349	0.888351	Trp53inp2	transformation related protein 53 inducible nuclear protein 2	Mus musculus transformation related protein 53 inducible nuclear protein 2 (Trp53inp2), mRNA [NM_178111]	1.85106	1.10806e-08	3.7337e-07
0.835912	0.699768	0.976644	1.04306	0.869945	0.973725	0.884545	0.819824	0.887928	Tubgcp3	tubulin, gamma complex associated protein 3	Mus musculus tubulin, gamma complex associated protein 3 (Tubgcp3), mRNA [NM_198031]	1.85052	1.25515e-09	8.47203e-08
1.50208	0.970666	1.13739	0.74551	1.13624	0.972412	0.407446	0.209242	0.885123	Shisa3	shisa homolog 3 (Xenopus laevis)	Mus musculus shisa homolog 3 (Xenopus laevis) (Shisa3), mRNA [NM_001033415]	1.84692	3.17539e-05	0.000188854
0.844526	0.957068	1.05642	0.989327	0.914111	0.869146	0.730651	0.714592	0.88448	Slc46a1	solute carrier family 46, member 1	Mus musculus solute carrier family 46, member 1 (Slc46a1), mRNA [NM_026740]	1.8461	2.02188e-09	1.11886e-07
0.773694	0.551253	1.10669	1.38863	0.84358	0.86525	0.758472	0.784773	0.884043	Gca	grancalcin	Mus musculus grancalcin (Gca), mRNA [NM_145523]	1.84554	4.62081e-07	5.99071e-06
1.19759	1.01953	0.941966	1.00768	0.603649	0.804053	0.755115	0.702675	0.879032	Clpp	ClpP caseinolytic peptidase, ATP-dependent, proteolytic subunit	Mus musculus ClpP caseinolytic peptidase, ATP-dependent, proteolytic subunit (Clpp), nuclear gene encoding mitochondrial protein, mRNA [NM_017393]	1.83914	6.08811e-08	1.27206e-06
0.817429	0.570529	1.14507	1.03671	0.922441	0.649947	1.07862	0.808241	0.878623	Ggcx	gamma-glutamyl carboxylase	Mus musculus gamma-glutamyl carboxylase (Ggcx), mRNA [NM_019802]	1.83862	1.11906e-07	1.99944e-06
1.25792	1.05836	0.882716	1.06516	0.603105	0.481675	0.884698	0.792578	0.878276	9530039L23Rik	RIKEN cDNA 9530039L23 gene	Mus musculus adult male urinary bladder cDNA, RIKEN full-length enriched library, clone:9530039L23 product:mitochondria located 1 homolog (human), full insert sequence. [AK020592]	1.83818	4.57695e-07	5.95563e-06
1.50084	1.30024	0.758611	0.633417	0.726933	0.424928	0.930203	0.737997	0.876646	Nkd1	naked cuticle 1 homolog (Drosophila)	Mus musculus naked cuticle 1 homolog (Drosophila) (Nkd1), transcript variant 1, mRNA [NM_027280]	1.8361	7.96682e-06	5.898e-05
1.13135	1.09339	0.82246	0.516529	0.769666	0.658679	1.08261	0.927442	0.875265	Tuft1	tuftelin 1	Mus musculus tuftelin 1 (Tuft1), mRNA [NM_011656]	1.83435	1.82813e-07	2.9029e-06
1.26423	0.891679	1.18579	0.715188	0.828616	0.51131	0.952804	0.643009	0.874078	Ulk1	unc-51 like kinase 1	Mus musculus unc-51 like kinase 1 (Ulk1), mRNA [NM_009469]	1.83284	1.0148e-06	1.11051e-05
0.995822	0.689674	1.13615	0.977908	0.993619	0.794251	0.76871	0.62984	0.873246	Serpinb9	serine (or cysteine) peptidase inhibitor, clade B, member 9	Mus musculus serine (or cysteine) peptidase inhibitor, clade B, member 9 (Serpinb9), mRNA [NM_009256]	1.83178	4.0382e-08	9.5037e-07
1.16967	0.77363	1.28314	0.876382	0.998942	0.395071	0.755449	0.73059	0.872859	Fgf7	fibroblast growth factor 7	Mus musculus fibroblast growth factor 7 (Fgf7), mRNA [NM_008008]	1.83129	2.01923e-06	1.91791e-05
0.984251	0.788709	0.905308	0.616941	0.797222	0.660738	1.26821	0.959124	0.872563	Pde7a	phosphodiesterase 7A	Mus musculus phosphodiesterase 7A (Pde7a), transcript variant 1, mRNA [NM_008802]	1.83091	1.33693e-07	2.28687e-06
0.836468	0.572444	0.836297	0.828687	1.12661	1.10515	0.88514	0.772404	0.8704	Tnfaip6	tumor necrosis factor alpha induced protein 6	Mus musculus tumor necrosis factor alpha induced protein 6 (Tnfaip6), mRNA [NM_009398]	1.82817	3.47461e-08	8.52102e-07
2.22569	2.07559	0.770119	0.738736	-0.474297	-0.288134	0.952379	0.962487	0.870322	LOC101055889	uncharacterized LOC101055889	PREDICTED: Mus musculus uncharacterized LOC101055889 (LOC101055889), mRNA [XM_003945529]	1.82807	0.0101202	0.027369
1.08277	0.842473	0.891856	1.00246	0.463328	0.639461	0.905131	1.1323	0.869972	D430022A14Rik	RIKEN cDNA D430022A14 gene	Mus musculus 13 days embryo lung cDNA, RIKEN full-length enriched library, clone:D430022A14 product:unclassifiable, full insert sequence. [AK084992]	1.82763	2.10875e-07	3.24429e-06
0.276093	0.134941	1.2775	1.29718	1.04613	0.941092	1.00008	0.975069	0.86851	Prdx1	peroxiredoxin 1	Mus musculus peroxiredoxin 1 (Prdx1), mRNA [NM_011034]	1.82578	3.76006e-05	0.000216364
1.00858	0.935682	1.03415	0.918392	0.700273	0.574553	0.907963	0.85612	0.866964	Elavl3	ELAV (embryonic lethal, abnormal vision, Drosophila)-like 3 (Hu antigen C)	Mus musculus ELAV (embryonic lethal, abnormal vision, Drosophila)-like 3 (Hu antigen C) (Elavl3), mRNA [NM_010487]	1.82382	1.27333e-08	4.15877e-07
0.857021	0.634376	1.48295	1.29156	0.751308	0.643998	0.703484	0.570518	0.866902	Ets2	E26 avian leukemia oncogene 2, 3' domain	Mus musculus E26 avian leukemia oncogene 2, 3' domain (Ets2), mRNA [NM_011809]	1.82374	5.1637e-06	4.10279e-05
0.957348	1.09505	1.31155	1.2406	0.343197	0.320461	0.803643	0.860792	0.86658	Ntng1	netrin G1	Mus musculus 0 day neonate eyeball cDNA, RIKEN full-length enriched library, clone:E130203P04 product:hypothetical protein, full insert sequence. [AK053689]	1.82334	1.14353e-05	7.94304e-05
0.547358	0.803394	0.630005	1.68412	0.535182	1.044	0.55099	1.13306	0.866013	Sema6b	sema domain, transmembrane domain (TM), and cytoplasmic domain, (semaphorin) 6B	Mus musculus sema domain, transmembrane domain (TM), and cytoplasmic domain, (semaphorin) 6B (Sema6b), transcript variant 1, mRNA [NM_013662]	1.82262	5.60021e-05	0.000304142
1.10561	1.1663	0.547664	0.495954	1.02146	1.14065	0.61749	0.818662	0.864224	Gpr56	G protein-coupled receptor 56	Mus musculus G protein-coupled receptor 56 (Gpr56), transcript variant 2, mRNA [NM_018882]	1.82036	1.12345e-06	1.2058e-05
1.01808	1.10752	0.503233	0.89544	0.970497	1.24842	0.519663	0.646326	0.863647	2310067B10Rik	RIKEN cDNA 2310067B10 gene	Mus musculus RIKEN cDNA 2310067B10 gene (2310067B10Rik), mRNA [NM_028014]	1.81963	1.32796e-06	1.37732e-05
1.48432	0.803215	1.65461	0.334879	0.130648	0.182867	1.30158	1.00507	0.862148	B3gat2	beta-1,3-glucuronyltransferase 2 (glucuronosyltransferase S)	Mus musculus beta-1,3-glucuronyltransferase 2 (glucuronosyltransferase S) (B3gat2), mRNA [NM_172124]	1.81774	0.000842919	0.00312178
1.19164	0.833622	1.05945	0.764419	0.856763	0.701574	0.782173	0.703284	0.861616	Gbe1	glucan (1,4-alpha-), branching enzyme 1	Mus musculus glucan (1,4-alpha-), branching enzyme 1 (Gbe1), mRNA [NM_028803]	1.81707	5.11366e-08	1.12853e-06
0.818632	1.09015	1.0541	1.22155	0.382562	0.236939	1.11896	0.96732	0.861277	1190005I06Rik	RIKEN cDNA 1190005I06 gene	Mus musculus RIKEN cDNA 1190005I06 gene (1190005I06Rik), mRNA [NM_197988]	1.81665	1.02902e-05	7.27848e-05
0.794026	0.550914	1.26432	1.17865	0.684162	0.703205	0.901438	0.78977	0.85831	Bhlhe40	basic helix-loop-helix family, member e40	Mus musculus basic helix-loop-helix family, member e40 (Bhlhe40), mRNA [NM_011498]	1.81291	4.46338e-07	5.84362e-06
1.053	0.807179	1.13573	0.469695	0.947206	0.555111	1.11077	0.768907	0.855949	Prickle2	prickle homolog 2 (Drosophila)	Mus musculus 12 days embryo male wolffian duct includes surrounding region cDNA, RIKEN full-length enriched library, clone:6720451F06 product:unclassifiable, full insert sequence. [AK020123]	1.80995	1.31677e-06	1.36828e-05
0.833514	0.977337	0.850375	0.611107	0.863811	0.756615	0.958913	0.983454	0.854391	Dhrs11	dehydrogenase/reductase (SDR family) member 11	Mus musculus dehydrogenase/reductase (SDR family) member 11 (Dhrs11), mRNA [NM_177564]	1.808	5.10963e-09	2.1386e-07
0.540553	0.629587	1.0447	1.06916	0.9641	0.8842	0.860881	0.837244	0.853804	Tpp1	tripeptidyl peptidase I	Mus musculus tripeptidyl peptidase I (Tpp1), mRNA [NM_009906]	1.80726	4.91691e-08	1.10149e-06
0.585225	1.20987	0.818373	1.16838	0.647785	1.29881	-0.213487	1.31305	0.853502	Apoe	apolipoprotein E	Mus musculus apolipoprotein E (Apoe), mRNA [NM_009696]	1.80688	0.000487894	0.00194773
1.34452	1.17733	0.838227	0.41757	0.870585	0.751565	0.711691	0.714136	0.853203	Pitpnm1	phosphatidylinositol transfer protein, membrane-associated 1	Mus musculus phosphatidylinositol transfer protein, membrane-associated 1 (Pitpnm1), transcript variant 1, mRNA [NM_008851]	1.80651	1.98546e-06	1.8973e-05
1.20052	0.850258	0.707346	0.773113	1.07397	0.950759	0.675957	0.582927	0.851857	Gpr64	G protein-coupled receptor 64	Mus musculus G protein-coupled receptor 64 (Gpr64), transcript variant 1, mRNA [NM_178712]	1.80482	1.62916e-07	2.65842e-06
1.09817	0.942736	0.98772	0.880057	0.878777	0.351525	1.0181	0.6486	0.85071	Trps1	trichorhinophalangeal syndrome I (human)	Mus musculus atypical GATA protein TRPS1 (Trps1) mRNA, complete cds. [AF346836]	1.80339	7.1118e-07	8.39129e-06
1.54227	1.46092	0.132191	-0.0881221	1.35196	1.24393	0.617887	0.539343	0.850047	Chga	chromogranin A	Mus musculus chromogranin A (Chga), mRNA [NM_007693]	1.80256	0.000856616	0.00316479
1.37438	1.28376	1.01393	-0.148426	0.914182	0.773983	0.785852	0.796229	0.849236	Dnajb2	DnaJ (Hsp40) homolog, subfamily B, member 2	Mus musculus DnaJ (Hsp40) homolog, subfamily B, member 2 (Dnajb2), transcript variant 1, mRNA [NM_020266]	1.80155	0.000139553	0.000659531
1.02305	0.619354	1.1489	0.639418	1.20651	0.8456	0.475416	0.830703	0.848618	Meis2	Meis homeobox 2	Mus musculus Meis homeobox 2 (Meis2), transcript variant 2, mRNA [NM_010825]	1.80078	1.75561e-06	1.72255e-05
1.05738	1.05194	0.791314	0.51826	0.863601	0.914224	0.8145	0.757139	0.846045	Col2a1	collagen, type II, alpha 1	Mus musculus collagen, type II, alpha 1 (Col2a1), transcript variant 1, mRNA [NM_031163]	1.79757	3.79862e-08	9.06468e-07
1.1349	1.01217	0.623708	0.421503	0.899127	0.623692	1.17233	0.880686	0.846015	Atf5	activating transcription factor 5	Mus musculus activating transcription factor 5 (Atf5), transcript variant 1, mRNA [NM_030693]	1.79753	1.15917e-06	1.2354e-05
1.15598	0.770648	1.03432	0.733271	0.619555	0.607361	0.996363	0.850111	0.84595	Chac1	ChaC, cation transport regulator 1	Mus musculus ChaC, cation transport regulator 1 (Chac1), mRNA [NM_026929]	1.79745	1.51326e-07	2.51299e-06
0.917628	0.679214	0.945379	0.95709	0.857427	0.899832	0.796507	0.705351	0.844804	Vav3	vav 3 oncogene	Mus musculus vav 3 oncogene (Vav3), transcript variant 1, mRNA [NM_020505]	1.79602	2.27903e-09	1.21445e-07
1.8296	1.39398	0.803351	-0.347297	0.661979	0.563212	1.11363	0.733042	0.843937	Fam160b2	family with sequence similarity 160, member B2	Mus musculus family with sequence similarity 160, member B2 (Fam160b2), mRNA [NM_194345]	1.79494	0.00135801	0.00473734
0.946021	0.83377	1.5584	1.27365	0.738583	0.510914	0.521591	0.337452	0.840048	Cfp	complement factor properdin	Mus musculus complement factor properdin (Cfp), mRNA [NM_008823]	1.79011	3.72274e-05	0.000214903
0.761418	0.539403	0.931334	1.06467	0.950486	0.852582	0.835554	0.782431	0.839734	Nab1	Ngfi-A binding protein 1	Mus musculus Ngfi-A binding protein 1 (Nab1), mRNA [NM_008667]	1.78972	2.03351e-08	5.86656e-07
1.08422	0.63112	1.2239	1.18233	0.767	0.780822	0.573305	0.470584	0.83916	Fam60a	family with sequence similarity 60, member A	Mus musculus family with sequence similarity 60, member A (Fam60a), mRNA [NM_019643]	1.78901	2.28794e-06	2.12615e-05
0.643616	0.545031	1.04411	0.941943	0.750939	0.666575	1.114	1.00706	0.839159	Tgoln2	trans-golgi network protein 2	Mus musculus trans-golgi network protein 2 (Tgoln2), mRNA [NM_009444]	1.78901	1.65932e-07	2.69528e-06
0.967102	0.536836	1.25204	0.822823	1.10999	0.789212	0.869563	0.365408	0.839121	Hist1h2bk	histone cluster 1, H2bk	Mus musculus histone cluster 1, H2bk (Hist1h2bk), mRNA [NM_175665]	1.78896	3.7906e-06	3.1796e-05
1.33394	1.31967	1.13587	0.951839	0.968034	0.868996	0.0760417	0.0580469	0.839054	2210409E12Rik	transcription elongation factor B (SIII), polypeptide 2 pseudogene	Mus musculus adult male stomach cDNA, RIKEN full-length enriched library, clone:2210409E12 product:similar to RNA POLYMERASE II TRANSCRIPTION FACTOR SIII P18 SUBUNIT (0610040H15RIK PROTEIN) [Mus musculus], full insert sequence. [AK008869]	1.78888	0.000176393	0.000807341
1.19697	0.804108	1.04417	0.686409	0.794274	0.516416	0.928492	0.736613	0.838431	Gramd1b	GRAM domain containing 1B	Mus musculus GRAM domain containing 1B (Gramd1b), mRNA [NM_172768]	1.7881	3.27089e-07	4.57013e-06
0.68861	0.835953	1.16071	0.429062	0.760412	0.759098	1.04712	1.01421	0.836897	Pithd1	PITH (C-terminal proteasome-interacting domain of thioredoxin-like) domain containing 1	Mus musculus PITH (C-terminal proteasome-interacting domain of thioredoxin-like) domain containing 1 (Pithd1), mRNA [NM_025411]	1.7862	7.67967e-07	8.93734e-06
0.513538	0.495085	1.17979	1.09475	0.830532	0.452895	1.17755	0.949829	0.836745	Cep85l	centrosomal protein 85-like	Mus musculus centrosomal protein 85-like (Cep85l), mRNA [NM_001204983]	1.78602	4.25356e-06	3.49926e-05
1.69772	1.45389	0.681049	1.08044	0.375141	0.525386	0.616327	0.25771	0.835958	Zic1	zinc finger protein of the cerebellum 1	Mus musculus zinc finger protein of the cerebellum 1 (Zic1), mRNA [NM_009573]	1.78504	0.000256103	0.00111281
0.697463	0.601058	1.10922	0.970842	0.980058	0.831261	0.768722	0.723941	0.835321	Nme3	NME/NM23 nucleoside diphosphate kinase 3	Mus musculus NME/NM23 nucleoside diphosphate kinase 3 (Nme3), mRNA [NM_019730]	1.78425	3.61302e-08	8.80909e-07
0.946261	0.55361	1.08482	0.476245	0.588159	0.415167	1.45193	1.14988	0.833258	Tead4	TEA domain family member 4	Mus musculus TEA domain family member 4 (Tead4), transcript variant 1, mRNA [NM_011567]	1.7817	2.70368e-05	0.000164385
0.878103	1.14657	0.761746	0.22498	0.811462	0.667285	1.11691	1.05518	0.83278	Zdhhc18	zinc finger, DHHC domain containing 18	Mus musculus zinc finger, DHHC domain containing 18 (Zdhhc18), mRNA [NM_001017968]	1.78111	3.98934e-06	3.31722e-05
0.959383	1.0145	0.693234	0.61836	0.773147	0.781998	0.924333	0.883474	0.831053	Pgpep1	pyroglutamyl-peptidase I	Mus musculus pyroglutamyl-peptidase I (Pgpep1), mRNA [NM_023217]	1.77898	7.87498e-09	2.92702e-07
0.741164	0.470915	1.13372	1.26763	0.62378	0.61869	0.94857	0.843425	0.830986	Uap1	UDP-N-acetylglucosamine pyrophosphorylase 1	Mus musculus UDP-N-acetylglucosamine pyrophosphorylase 1 (Uap1), mRNA [NM_133806]	1.7789	1.40201e-06	1.43938e-05
1.09292	1.12933	0.739096	0.800135	0.728358	0.864041	0.509334	0.780386	0.83045	Tmem132a	transmembrane protein 132A	Mus musculus transmembrane protein 132A (Tmem132a), mRNA [NM_133804]	1.77824	1.36192e-07	2.32215e-06
0.904537	0.693581	1.06472	0.857959	0.722548	0.456247	1.07104	0.866539	0.829646	Pqlc2	PQ loop repeat containing 2	Mus musculus PQ loop repeat containing 2 (Pqlc2), mRNA [NM_145384]	1.77725	1.83258e-07	2.90779e-06
1.14496	0.830911	1.31999	1.29826	0.518984	-0.0623046	0.951241	0.630817	0.829107	Epyc	epiphycan	Mus musculus epiphycan (Epyc), mRNA [NM_007884]	1.77658	0.00012309	0.000592248
0.862565	0.576144	1.15598	0.893713	1.09013	0.822889	0.790017	0.440689	0.829016	Hist1h2bm	histone cluster 1, H2bm	Mus musculus histone cluster 1, H2bm (Hist1h2bm), mRNA [NM_178200]	1.77647	7.09167e-07	8.37219e-06
1.69321	0.981188	0.926692	0.608085	0.996785	0.635982	0.607927	0.179411	0.82866	Gpr162	G protein-coupled receptor 162	Mus musculus G protein-coupled receptor 162 (Gpr162), mRNA [NM_013533]	1.77603	0.000101513	0.000502412
0.664537	0.634165	1.15893	1.40449	0.604051	0.919273	0.515301	0.724094	0.828105	Fzd1	frizzled homolog 1 (Drosophila)	Mus musculus frizzled homolog 1 (Drosophila) (Fzd1), mRNA [NM_021457]	1.77535	4.46813e-06	3.63851e-05
0.885218	0.978026	1.10965	0.533749	0.873176	0.621961	1.0022	0.617862	0.82773	D10Jhu81e	DNA segment, Chr 10, Johns Hopkins University 81 expressed	Mus musculus DNA segment, Chr 10, Johns Hopkins University 81 expressed (D10Jhu81e), mRNA [NM_138601]	1.77489	4.41532e-07	5.7914e-06
-0.16803	-0.010901	1.69746	1.69308	0.843542	1.04575	0.650353	0.86977	0.827628	Efemp1	epidermal growth factor-containing fibulin-like extracellular matrix protein 1	Mus musculus epidermal growth factor-containing fibulin-like extracellular matrix protein 1 (Efemp1), mRNA [NM_146015]	1.77477	0.00178359	0.00600803
0.780003	1.01682	0.798978	1.06408	0.590218	0.848625	0.708746	0.810845	0.827289	Flywch1	FLYWCH-type zinc finger 1	Mus musculus 12 days embryo embryonic body between diaphragm region and neck cDNA, RIKEN full-length enriched library, clone:9430051J17 product:similar to HYPOTHETICAL PROTEIN DKFZP761A132 [Homo sapiens], full insert sequence. [AK034869]	1.77435	3.13298e-08	7.90465e-07
0.806595	0.749534	1.03257	1.11446	0.694523	0.722428	0.681143	0.812069	0.826665	Id1	inhibitor of DNA binding 1	Mus musculus inhibitor of DNA binding 1 (Id1), mRNA [NM_010495]	1.77358	2.45937e-08	6.77348e-07
0.826587	0.924814	0.917117	1.16919	1.03646	1.16466	0.115895	0.439996	0.82434	Hist1h4i	histone cluster 1, H4i	Mus musculus histone cluster 1, H4i, mRNA (cDNA clone IMAGE:4205460), with apparent retained intron. [BC019757]	1.77072	1.80725e-05	0.000116902
0.868353	0.425827	1.72197	0.812795	0.625276	0.447736	0.963617	0.721948	0.82344	Cela1	chymotrypsin-like elastase family, member 1	Mus musculus 10 day old male pancreas cDNA, RIKEN full-length enriched library, clone:1810062B19 product:elastase 1, pancreatic, full insert sequence. [AK007931]	1.76962	6.96926e-05	0.000365697
0.541936	0.752194	0.948024	0.512492	0.658779	0.791729	1.22028	1.14787	0.821663	Las1l	LAS1-like (S. cerevisiae)	Mus musculus LAS1-like (S. cerevisiae) (Las1l), mRNA [NM_152822]	1.76744	1.458e-06	1.48254e-05
0.66667	0.331308	1.31044	1.29931	1.11536	0.903534	0.566431	0.376513	0.821195	Cfh	complement component factor h	complement component factor h [Source:MGI Symbol;Acc:MGI:88385] [ENSMUST00000123238]	1.76687	3.22797e-05	0.000191338
1.10555	0.480287	0.937753	0.845215	0.724381	0.300063	1.27917	0.894009	0.820804	Kitl	kit ligand	Mus musculus kit ligand (Kitl), mRNA [NM_013598]	1.76639	9.34546e-06	6.72886e-05
1.25753	0.535516	1.26823	0.401988	0.799159	0.565318	1.06642	0.663595	0.819721	Impact	imprinted and ancient	Mus musculus imprinted and ancient (Impact), mRNA [NM_008378]	1.76506	2.47567e-05	0.000152352
0.890692	0.612219	1.65653	1.13674	0.415674	0.445289	0.793813	0.604501	0.819432	Orm2	orosomucoid 2	Mus musculus orosomucoid 2 (Orm2), mRNA [NM_011016]	1.76471	5.35911e-05	0.000292243
0.960299	0.900928	0.974503	0.32677	0.690773	0.488509	1.20147	1.01192	0.819397	Inhbb	inhibin beta-B	Mus musculus inhibin beta-B (Inhbb), mRNA [NM_008381]	1.76467	4.3305e-06	3.54681e-05
0.70064	0.713228	1.0656	0.857476	0.487779	0.526584	1.17117	1.03241	0.819362	Ppargc1a	peroxisome proliferative activated receptor, gamma, coactivator 1 alpha	Mus musculus peroxisome proliferative activated receptor, gamma, coactivator 1 alpha (Ppargc1a), transcript variant 1, mRNA [NM_008904]	1.76462	8.61436e-07	9.77889e-06
1.5309	1.46157	0.558228	0.348066	0.454857	0.614989	0.687364	0.891529	0.818438	D10Bwg1070e	DNA segment, Chr 10, Brigham & Women's Genetics 1070 expressed	Mus musculus 8 days embryo whole body cDNA, RIKEN full-length enriched library, clone:5730421K10 product:unclassifiable, full insert sequence. [AK017596]	1.7635	8.79129e-05	0.000444837
0.976032	0.783439	0.568277	0.505778	1.15027	1.02267	0.819208	0.702829	0.816063	Cox6b2	cytochrome c oxidase subunit VIb polypeptide 2	Mus musculus cytochrome c oxidase subunit VIb polypeptide 2 (Cox6b2), transcript variant 1, mRNA [NM_183405]	1.76059	3.38557e-07	4.70177e-06
0.874793	0.755037	1.10376	0.735011	0.591856	0.479096	1.09203	0.896117	0.815961	Wscd1	WSC domain containing 1	WSC domain containing 1 [Source:MGI Symbol;Acc:MGI:2448493] [ENSMUST00000138339]	1.76047	3.89743e-07	5.27145e-06
0.930054	0.843948	1.07538	0.790118	0.873671	0.723923	0.722144	0.568171	0.815927	Slc26a6	solute carrier family 26, member 6	Mus musculus solute carrier family 26, member 6 (Slc26a6), mRNA [NM_134420]	1.76043	2.8198e-08	7.4018e-07
1.08259	0.779488	1.14158	1.0027	0.749578	0.584701	0.629354	0.543195	0.814147	Fpr1	formyl peptide receptor 1	Mus musculus formyl peptide receptor 1 (Fpr1), mRNA [NM_013521]	1.75826	5.31939e-07	6.7162e-06
1.07209	0.80936	0.997766	0.563037	0.640619	0.504406	1.04991	0.864094	0.812662	Mtor	mechanistic target of rapamycin (serine/threonine kinase)	Mus musculus mechanistic target of rapamycin (serine/threonine kinase) (Mtor), mRNA [NM_020009]	1.75645	5.12507e-07	6.5212e-06
1.0406	0.916767	0.686837	0.521057	0.913386	0.842502	0.838069	0.739434	0.812332	Bmp1	bone morphogenetic protein 1	Mus musculus bone morphogenetic protein 1 (Bmp1), transcript variant 1, mRNA [NM_009755]	1.75605	3.17812e-08	7.99682e-07
1.16703	0.662092	1.37675	1.144	0.599706	0.442232	0.690425	0.413731	0.811995	Cxcr7	chemokine (C-X-C motif) receptor 7	Mus musculus chemokine (C-X-C motif) receptor 7 (Cxcr7), transcript variant 2, mRNA [NM_007722]	1.75564	2.25361e-05	0.000141076
0.834034	0.469964	1.22596	0.81086	1.09908	0.781074	0.859602	0.415253	0.811979	Hist3h2bb-ps	histone cluster 3, H2bb, pseudogene	Mus musculus histone cluster 3, H2bb, pseudogene (Hist3h2bb-ps), mRNA [NM_206882]	1.75562	3.37379e-06	2.89248e-05
1.35461	0.966544	0.845017	0.851792	0.258094	0.625157	0.658586	0.93346	0.811657	Cebpd	CCAAT/enhancer binding protein (C/EBP), delta	Mus musculus CCAAT/enhancer binding protein (C/EBP), delta (Cebpd), mRNA [NM_007679]	1.75523	7.29908e-06	5.47418e-05
2.61289	1.93479	0.768773	0.603632	0.194915	0.767467	-0.342772	-0.0562638	0.81043	Rmrp	RNA component of mitochondrial RNAase P	Mus musculus RNA component of mitochondrial RNAase P (Rmrp), RNase MRP RNA [NR_001460]	1.75373	0.0188413	0.0474198
0.874588	0.792087	0.872478	1.12595	0.910193	0.981947	0.329596	0.586583	0.809178	Abhd3	abhydrolase domain containing 3	Mus musculus abhydrolase domain containing 3 (Abhd3), mRNA [NM_134130]	1.75221	8.83424e-07	9.99115e-06
0.87737	0.425963	1.05115	0.906437	0.881425	0.633464	0.96211	0.716633	0.806819	Fzd3	frizzled homolog 3 (Drosophila)	Mus musculus frizzled homolog 3 (Drosophila) (Fzd3), mRNA [NM_021458]	1.74935	3.08981e-07	4.3797e-06
1.83282	1.55448	0.677509	0.319724	0.984975	0.593095	0.345592	0.144853	0.80663	Ntsr2	neurotensin receptor 2	Mus musculus neurotensin receptor 2 (Ntsr2), mRNA [NM_008747]	1.74912	0.00102428	0.00370694
1.13012	0.672487	1.28382	1.16597	0.475845	0.468337	0.674237	0.576744	0.805945	Gpt2	glutamic pyruvate transaminase (alanine aminotransferase) 2	Mus musculus glutamic pyruvate transaminase (alanine aminotransferase) 2 (Gpt2), mRNA [NM_173866]	1.74829	1.0209e-05	7.2298e-05
1.06973	0.771033	1.07982	0.603639	0.888449	0.712871	0.728968	0.588876	0.805424	Jmjd8	jumonji domain containing 8	Mus musculus jumonji domain containing 8 (Jmjd8), mRNA [NM_028101]	1.74766	2.23421e-07	3.39798e-06
0.895053	0.94941	0.88527	0.672805	1.02071	0.925204	0.583989	0.510311	0.805344	Dchs1	dachsous 1 (Drosophila)	Mus musculus dachsous 1 (Drosophila) (Dchs1), mRNA [NM_001162943]	1.74756	1.06453e-07	1.92672e-06
1.10455	0.785081	0.908209	0.525004	0.736265	0.735857	0.893447	0.750966	0.804923	Paqr3	progestin and adipoQ receptor family member III	Mus musculus progestin and adipoQ receptor family member III (Paqr3), mRNA [NM_198422]	1.74705	8.47759e-08	1.62235e-06
0.799013	0.346462	0.877456	0.900672	0.996527	0.589674	1.11685	0.810598	0.804656	Nr2f1	nuclear receptor subfamily 2, group F, member 1	Mus musculus nuclear receptor subfamily 2, group F, member 1 (Nr2f1), mRNA [NM_010151]	1.74673	1.21032e-06	1.27792e-05
1.06017	0.82148	0.923713	0.853129	0.728394	0.53673	0.835067	0.648169	0.800857	4930502E18Rik	RIKEN cDNA 4930502E18 gene	RIKEN cDNA 4930502E18 gene [Source:MGI Symbol;Acc:MGI:1922263] [ENSMUST00000069209]	1.74214	4.93834e-08	1.10177e-06
1.37718	0.935087	0.577654	0.372801	0.669609	0.388487	1.16827	0.913487	0.800321	Sdc1	syndecan 1	Mus musculus syndecan 1 (Sdc1), mRNA [NM_011519]	1.74149	2.3652e-05	0.000146658
0.658053	0.810275	0.997202	0.698059	0.796454	0.889669	0.733912	0.815216	0.799855	Aldh4a1	aldehyde dehydrogenase 4 family, member A1	Mus musculus aldehyde dehydrogenase 4 family, member A1 (Aldh4a1), nuclear gene encoding mitochondrial protein, mRNA [NM_175438]	1.74093	5.54971e-09	2.26483e-07
0.884932	0.551746	0.737317	0.980579	0.539347	0.593147	1.07056	1.03299	0.798827	Arg1	arginase, liver	Mus musculus arginase, liver (Arg1), mRNA [NM_007482]	1.73969	4.6103e-07	5.98438e-06
1.26041	0.814903	1.16612	0.689588	0.799227	0.454908	0.871329	0.333323	0.798726	Zkscan14	zinc finger with KRAB and SCAN domains 14	Mus musculus zinc finger with KRAB and SCAN domains 14 (Zkscan14), mRNA [NM_023322]	1.73956	1.26393e-05	8.63551e-05
0.461583	0.57938	1.32883	0.765894	0.925214	0.0195711	1.52483	0.783373	0.798585	Zfp941	zinc finger protein 941	Mus musculus zinc finger protein 941 (Zfp941), mRNA [NM_001001180]	1.73939	0.000311395	0.00132022
0.922892	0.760221	0.899298	0.961821	0.537306	0.84363	0.612809	0.834959	0.796617	Lin52	lin-52 homolog (C. elegans)	Mus musculus lin-52 homolog (C. elegans) (Lin52), mRNA [NM_173756]	1.73702	3.75673e-08	9.01531e-07
0.819428	0.897828	0.693347	0.662259	1.01703	1.04496	0.613637	0.611481	0.794996	Mfsd2a	major facilitator superfamily domain containing 2A	Mus musculus major facilitator superfamily domain containing 2A (Mfsd2a), mRNA [NM_029662]	1.73507	6.4543e-08	1.32531e-06
0.603182	0.634234	0.928641	0.870806	0.550396	0.481399	1.25881	1.02507	0.794068	Lonrf3	LON peptidase N-terminal domain and ring finger 3	Mus musculus LON peptidase N-terminal domain and ring finger 3 (Lonrf3), mRNA [NM_028894]	1.73396	1.91525e-06	1.84096e-05
1.02346	0.616127	1.16461	1.17492	0.681026	0.535015	0.591613	0.541098	0.790984	Nr1d2	nuclear receptor subfamily 1, group D, member 2	Mus musculus nuclear receptor subfamily 1, group D, member 2 (Nr1d2), mRNA [NM_011584]	1.73025	3.09663e-06	2.71732e-05
1.30963	0.970531	0.642338	0.580465	0.734011	0.656469	0.701425	0.720017	0.789361	6330415B21Rik	RIKEN cDNA 6330415B21 gene	Mus musculus RIKEN cDNA 6330415B21 gene (6330415B21Rik), non-coding RNA [NR_045141]	1.72831	8.57108e-07	9.74536e-06
0.790764	0.637536	0.993362	1.06984	0.591046	0.836148	0.599649	0.793746	0.789012	Serinc1	serine incorporator 1	Mus musculus serine incorporator 1 (Serinc1), mRNA [NM_019760]	1.72789	1.00209e-07	1.84631e-06
0.845431	0.761069	0.734177	0.812254	0.949045	0.873044	0.712091	0.617555	0.788083	Timp1	tissue inhibitor of metalloproteinase 1	Mus musculus tissue inhibitor of metalloproteinase 1 (Timp1), transcript variant 1, mRNA [NM_001044384]	1.72678	3.32234e-09	1.56283e-07
1.21585	0.969845	0.823059	0.871146	0.883009	0.824679	0.366974	0.342198	0.787095	Ppm1k	protein phosphatase 1K (PP2C domain containing)	Mus musculus protein phosphatase 1K (PP2C domain containing) (Ppm1k), nuclear gene encoding mitochondrial protein, mRNA [NM_175523]	1.7256	4.2244e-06	3.47867e-05
0.651659	0.631312	0.937937	0.872688	0.783174	0.546384	1.11362	0.758877	0.786956	Slc35e2	solute carrier family 35, member E2	Mus musculus solute carrier family 35, member E2 (Slc35e2), mRNA [NM_177186]	1.72543	1.52296e-07	2.52189e-06
0.696501	0.201521	1.41248	0.589039	1.05451	0.392443	1.35626	0.587998	0.786345	ND4	NADH dehydrogenase subunit 4	mitochondrially encoded NADH dehydrogenase 4 [Source:MGI Symbol;Acc:MGI:102498] [ENSMUST00000082414]	1.7247	0.000240157	0.00105326
0.97273	0.457106	1.25364	1.12285	0.964256	0.744007	0.503101	0.271696	0.786172	Pcdhb20	protocadherin beta 20	Mus musculus protocadherin beta 20 (Pcdhb20), mRNA [NM_053145]	1.72449	2.10321e-05	0.000132933
1.08838	0.652358	0.793771	0.924926	0.628062	0.591067	0.871699	0.727852	0.784765	Dll1	delta-like 1 (Drosophila)	Mus musculus delta-like 1 (Drosophila) (Dll1), mRNA [NM_007865]	1.72281	1.03255e-07	1.89422e-06
1.00127	0.895193	0.901646	0.579819	0.751544	0.626374	0.773354	0.747374	0.784571	Trh	thyrotropin releasing hormone	Mus musculus thyrotropin releasing hormone (Trh), mRNA [NM_009426]	1.72258	2.74901e-08	7.30437e-07
0.566778	0.820552	0.679225	0.781409	0.566063	0.833295	0.934837	1.08592	0.783509	Rilp	Rab interacting lysosomal protein	Mus musculus Rab interacting lysosomal protein (Rilp), mRNA [NM_001029938]	1.72131	1.23675e-07	2.15717e-06
0.883413	0.731851	1.04538	0.925039	0.710043	0.509691	0.771586	0.687907	0.783114	Rpp25l	ribonuclease P/MRP 25 subunit-like	Mus musculus ribonuclease P/MRP 25 subunit-like (Rpp25l), mRNA [NM_027278]	1.72084	5.95567e-08	1.255e-06
0.962585	0.795874	1.33623	0.972525	1.03166	0.636079	0.3507	0.174116	0.782471	Ttr	transthyretin	Mus musculus transthyretin (Ttr), mRNA [NM_013697]	1.72007	4.14595e-05	0.000235509
0.998882	0.857727	0.610464	0.4235	0.845317	0.612378	1.07191	0.833678	0.781732	B830017H08Rik	RIKEN cDNA B830017H08 gene	Mus musculus RIKEN cDNA B830017H08 gene (B830017H08Rik), non-coding RNA [NR_027959]	1.71919	4.85592e-07	6.24732e-06
1.06	1.05821	0.839289	0.624608	0.620653	0.798756	0.511892	0.737504	0.781364	Gfod2	glucose-fructose oxidoreductase domain containing 2	Mus musculus glucose-fructose oxidoreductase domain containing 2 (Gfod2), mRNA [NM_027469]	1.71876	2.60371e-07	3.80031e-06
0.997305	0.911363	0.863633	0.741989	0.641669	0.306192	1.06687	0.721501	0.781315	Cmtm4	CKLF-like MARVEL transmembrane domain containing 4	Mus musculus CKLF-like MARVEL transmembrane domain containing 4 (Cmtm4), mRNA [NM_153582]	1.7187	1.15578e-06	1.23365e-05
0.61983	0.325311	1.17963	0.896502	0.886077	0.659502	1.08909	0.594176	0.781264	AI593442	expressed sequence AI593442	Mus musculus expressed sequence AI593442 (AI593442), transcript variant 2, mRNA [NM_178906]	1.71864	5.04596e-06	4.03184e-05
1.35977	1.08487	1.1236	0.921584	0.543977	0.196713	0.666418	0.3421	0.779878	Serpina3g	serine (or cysteine) peptidase inhibitor, clade A, member 3G	Mus musculus serine (or cysteine) peptidase inhibitor, clade A, member 3G (Serpina3g), mRNA [NM_009251]	1.71699	7.23437e-05	0.000377373
1.61686	1.88284	0.386013	0.759149	0.374619	0.550721	0.24035	0.422845	0.779176	4930481A15Rik	RIKEN cDNA 4930481A15 gene	Mus musculus RIKEN cDNA 4930481A15 gene (4930481A15Rik), transcript variant 3, non-coding RNA [NR_027939]	1.71615	0.00147363	0.00509137
0.919731	0.730411	0.617471	1.08374	0.658896	1.01662	0.285624	0.91891	0.778925	Scd2	stearoyl-Coenzyme A desaturase 2	Mus musculus stearoyl-Coenzyme A desaturase 2 (Scd2), mRNA [NM_009128]	1.71585	4.16026e-06	3.4365e-05
0.491919	0.32138	1.16142	1.0049	0.917843	0.960908	0.73329	0.637985	0.778705	Il13ra1	interleukin 13 receptor, alpha 1	Mus musculus interleukin 13 receptor, alpha 1 (Il13ra1), mRNA [NM_133990]	1.71559	3.37277e-06	2.89248e-05
0.820777	1.06102	0.415459	0.917105	0.468262	0.71417	0.891475	0.933406	0.777709	Ppap2b	phosphatidic acid phosphatase type 2B	Mus musculus phosphatidic acid phosphatase type 2B (Ppap2b), mRNA [NM_080555]	1.71441	1.07292e-06	1.16272e-05
0.380858	0.874727	1.42569	1.09567	0.653848	0.0549269	1.00617	0.723036	0.776866	Nnat	neuronatin	Mus musculus neuronatin (Nnat), transcript variant 1, mRNA [NM_010923]	1.7134	0.000130945	0.000625088
1.10123	1.08061	0.722309	1.00553	0.662272	0.640746	0.422927	0.574871	0.776311	Zfp383	zinc finger protein 383	Mus musculus zinc finger protein 383 (Zfp383), mRNA [NM_001243908]	1.71275	1.51101e-06	1.52768e-05
0.820584	0.707657	0.625066	0.735077	0.837228	0.480631	1.16259	0.836789	0.775703	Cldn11	claudin 11	Mus musculus claudin 11 (Cldn11), mRNA [NM_008770]	1.71202	3.31831e-07	4.62345e-06
0.796731	0.566781	0.92189	0.702721	0.985631	0.589012	0.983732	0.658481	0.775622	Mpv17l	Mpv17 transgene, kidney disease mutant-like	Mus musculus Mpv17 transgene, kidney disease mutant-like (Mpv17l), nuclear gene encoding mitochondrial protein, mRNA [NM_033564]	1.71193	1.71305e-07	2.76342e-06
0.947055	0.667494	0.972953	0.447011	0.674092	0.451787	1.17562	0.866975	0.775373	Slc20a1	solute carrier family 20, member 1	Mus musculus solute carrier family 20, member 1 (Slc20a1), transcript variant 1, mRNA [NM_015747]	1.71163	3.0444e-06	2.67922e-05
1.07444	0.869118	0.964579	0.539562	0.805428	0.559674	0.789581	0.599336	0.775214	Sema3g	sema domain, immunoglobulin domain (Ig), short basic domain, secreted, (semaphorin) 3G	sema domain, immunoglobulin domain (Ig), short basic domain, secreted, (semaphorin) 3G [Source:MGI Symbol;Acc:MGI:3041242] [ENSMUST00000090180]	1.71144	3.46835e-07	4.78858e-06
0.885921	0.766579	1.02954	0.354611	0.928199	0.745531	0.922821	0.56655	0.774969	Tuba8	tubulin, alpha 8	Mus musculus tubulin, alpha 8 (Tuba8), mRNA [NM_017379]	1.71115	1.29225e-06	1.34817e-05
1.0483	1.0025	0.862781	0.459532	0.598461	0.712592	0.736166	0.778787	0.77489	Tut1	terminal uridylyl transferase 1, U6 snRNA-specific	Mus musculus terminal uridylyl transferase 1, U6 snRNA-specific (Tut1), mRNA [NM_197993]	1.71106	2.68072e-07	3.88603e-06
1.02406	0.963379	0.961691	0.323614	1.01343	0.682512	0.583051	0.645103	0.774605	Adcy5	adenylate cyclase 5	Mus musculus adenylate cyclase 5 (Adcy5), mRNA [NM_001012765]	1.71072	2.80732e-06	2.50774e-05
0.535157	0.87131	0.509128	0.922541	0.797231	0.308293	1.44642	0.806182	0.774533	2900011O08Rik	RIKEN cDNA 2900011O08 gene	Mus musculus RIKEN cDNA 2900011O08 gene (2900011O08Rik), mRNA [NM_144518]	1.71064	3.19649e-05	0.000189896
0.729247	0.878773	0.864542	0.627658	0.793628	0.582904	0.964933	0.753575	0.774408	Med13l	mediator complex subunit 13-like	Mus musculus mediator complex subunit 13-like (Med13l), mRNA [NM_172424]	1.71049	2.06265e-08	5.90256e-07
1.07807	0.978012	0.861459	0.702427	0.936322	0.876832	0.349724	0.411368	0.774277	Amer2	APC membrane recruitment 2	Mus musculus APC membrane recruitment 2 (Amer2), transcript variant 1, mRNA [NM_028113]	1.71033	2.0675e-06	1.95722e-05
0.759196	0.554887	1.24252	0.563201	0.889413	0.672488	0.729467	0.776254	0.773428	Fam135b	family with sequence similarity 135, member B	Mus musculus family with sequence similarity 135, member B (Fam135b), mRNA [NM_177819]	1.70933	1.11115e-06	1.19622e-05
1.068	0.919324	0.713536	0.696692	0.683931	0.186048	1.12353	0.792113	0.772897	Bdh1	3-hydroxybutyrate dehydrogenase, type 1	Mus musculus 3-hydroxybutyrate dehydrogenase, type 1 (Bdh1), nuclear gene encoding mitochondrial protein, transcript variant 1, mRNA [NM_175177]	1.7087	6.25772e-06	4.82771e-05
0.833158	0.932005	0.781408	0.865206	1.18501	0.111199	0.887965	0.583602	0.772444	Tmprss6	transmembrane serine protease 6	Mus musculus transmembrane serine protease 6 (Tmprss6), mRNA [NM_027902]	1.70816	2.31835e-05	0.000144257
0.820702	0.952215	0.684851	0.745071	0.727886	0.936676	0.580236	0.726622	0.771782	Hey1	hairy/enhancer-of-split related with YRPW motif 1	Mus musculus hairy/enhancer-of-split related with YRPW motif 1 (Hey1), mRNA [NM_010423]	1.70738	1.38922e-08	4.36303e-07
0.701393	0.499169	0.941453	0.852014	1.18288	0.635173	0.827351	0.522172	0.770201	Gm19522	predicted gene, 19522	Mus musculus predicted gene, 19522 (Gm19522), non-coding RNA [NR_040402]	1.70551	1.28496e-06	1.3432e-05
0.88327	0.578432	0.990073	0.708455	0.928955	0.758086	0.825811	0.486195	0.76991	Klhl29	kelch-like 29	Mus musculus kelch-like 29 (Klhl29), mRNA [NM_001164493]	1.70516	1.74889e-07	2.80641e-06
1.27732	0.785647	0.52355	0.502607	0.907581	0.588516	0.892753	0.677076	0.769381	Ptgfr	prostaglandin F receptor	Mus musculus prostaglandin F receptor (Ptgfr), mRNA [NM_008966]	1.70454	2.73271e-06	2.4601e-05
0.642122	0.537996	0.939471	0.965031	0.710678	0.738943	0.821197	0.792031	0.768434	Cd47	CD47 antigen (Rh-related antigen, integrin-associated signal transducer)	CD47 antigen (Rh-related antigen, integrin-associated signal transducer) [Source:MGI Symbol;Acc:MGI:96617] [ENSMUST00000084838]	1.70342	2.35653e-08	6.53899e-07
1.49507	0.63047	0.647386	1.26881	0.683218	0.0712157	1.00021	0.348697	0.768134	Cntfr	ciliary neurotrophic factor receptor	Mus musculus ciliary neurotrophic factor receptor (Cntfr), transcript variant 1, mRNA [NM_016673]	1.70307	0.000404775	0.00165411
0.929348	0.942375	0.669877	0.840285	0.79757	0.446746	0.774388	0.743503	0.768011	Gdf11	growth differentiation factor 11	Mus musculus growth differentiation factor 11 (Gdf11), mRNA [NM_010272]	1.70292	6.81617e-08	1.37831e-06
0.655753	0.831299	0.716012	1.32822	0.505144	0.864094	0.367058	0.872076	0.767457	Pcmtd1	protein-L-isoaspartate (D-aspartate) O-methyltransferase domain containing 1	Mus musculus protein-L-isoaspartate (D-aspartate) O-methyltransferase domain containing 1 (Pcmtd1), mRNA [NM_183028]	1.70227	9.41317e-06	6.76615e-05
0.732773	1.00286	0.801708	0.819425	0.600435	0.639815	0.742504	0.794113	0.766704	Gpaa1	GPI anchor attachment protein 1	Mus musculus GPI anchor attachment protein 1 (Gpaa1), mRNA [NM_010331]	1.70138	1.27057e-08	4.15615e-07
1.11527	0.972351	0.831847	0.78637	0.587585	0.512198	0.714055	0.612199	0.766484	Zgpat	zinc finger, CCCH-type with G patch domain	Mus musculus zinc finger, CCCH-type with G patch domain (Zgpat), transcript variant 1, mRNA [NM_144894]	1.70112	2.91988e-07	4.18628e-06
0.724159	0.775217	0.710342	0.890589	0.291176	0.650259	0.900039	1.17679	0.764821	Dlx2	distal-less homeobox 2	Mus musculus distal-less homeobox 2 (Dlx2), mRNA [NM_010054]	1.69916	2.03202e-06	1.92707e-05
0.765693	0.531621	0.893489	0.859242	0.855748	0.666635	0.790954	0.749642	0.764128	Tmed5	transmembrane emp24 protein transport domain containing 5	Mus musculus transmembrane emp24 protein transport domain containing 5 (Tmed5), mRNA [NM_028876]	1.69834	1.17001e-08	3.90529e-07
1.20052	1.31444	0.669445	0.396379	0.586768	0.677843	0.599641	0.658821	0.762982	Zfp219	zinc finger protein 219	Mus musculus zinc finger protein 219 (Zfp219), transcript variant 1, mRNA [NM_027248]	1.69699	1.09276e-05	7.64787e-05
0.679399	0.36531	1.1596	0.814038	0.694172	0.635696	1.00432	0.750716	0.762906	Add3	adducin 3 (gamma)	Mus musculus adducin 3 (gamma) (Add3), transcript variant 2, mRNA [NM_013758]	1.6969	1.55276e-06	1.55657e-05
0.897043	0.507457	0.773186	0.856959	1.09534	0.803191	0.757417	0.41058	0.762647	Ly6c2	lymphocyte antigen 6 complex, locus C2	Mus musculus lymphocyte antigen 6 complex, locus C2 (Ly6c2), mRNA [NM_001099217]	1.6966	8.58571e-07	9.75678e-06
1.22013	1.23493	0.63435	0.804235	0.576729	0.444703	0.57356	0.60587	0.761813	Tmem223	transmembrane protein 223	Mus musculus transmembrane protein 223 (Tmem223), mRNA [NM_025791]	1.69562	7.05848e-06	5.32567e-05
0.733221	0.743111	0.877225	0.662466	1.10146	0.909224	0.71815	0.344846	0.761213	Fbln5	fibulin 5	Mus musculus RCB-0545 OHTA cDNA, RIKEN full-length enriched library, clone:G431002M01 product:fibulin 5, full insert sequence. [AK090129]	1.69491	7.50237e-07	8.7694e-06
1.84046	1.4452	0.644997	0.394489	0.513489	0.298939	0.473856	0.467828	0.759907	Mmrn2	multimerin 2	Mus musculus multimerin 2 (Mmrn2), mRNA [NM_153127]	1.69338	0.000903828	0.00331502
0.824504	1.17509	0.743453	0.468153	0.729074	0.486774	0.812042	0.830947	0.758754	Slc2a8	solute carrier family 2, (facilitated glucose transporter), member 8	Mus musculus solute carrier family 2, (facilitated glucose transporter), member 8 (Slc2a8), mRNA [NM_019488]	1.69203	8.93493e-07	1.00729e-05
0.727939	0.32518	1.02227	1.00891	0.672054	0.428493	1.04958	0.833741	0.758522	Pcdh18	protocadherin 18	Mus musculus protocadherin 18 (Pcdh18), mRNA [NM_130448]	1.69176	4.2588e-06	3.49926e-05
0.945067	0.844521	0.7437	0.85842	0.537116	0.497881	0.876789	0.734354	0.754731	Itfg2	integrin alpha FG-GAP repeat containing 2	Mus musculus integrin alpha FG-GAP repeat containing 2 (Itfg2), mRNA [NM_133927]	1.68732	6.78882e-08	1.3747e-06
0.894748	0.774645	0.923191	0.372592	0.56192	-0.145697	1.73011	0.926013	0.75469	Lrrn4cl	LRRN4 C-terminal like	Mus musculus LRRN4 C-terminal like (Lrrn4cl), mRNA [NM_001013019]	1.68727	0.000947043	0.00345446
0.698652	0.597305	0.687098	0.802365	0.696183	0.471463	1.16086	0.919128	0.754132	Lrrc8b	leucine rich repeat containing 8 family, member B	Mus musculus leucine rich repeat containing 8 family, member B (Lrrc8b), mRNA [NM_001033550]	1.68662	5.18307e-07	6.57924e-06
1.02637	1.02186	0.682931	0.643394	0.386776	0.782046	0.626287	0.857564	0.753404	Slc7a8	solute carrier family 7 (cationic amino acid transporter, y+ system), member 8	Mus musculus solute carrier family 7 (cationic amino acid transporter, y+ system), member 8 (Slc7a8), mRNA [NM_016972]	1.68577	7.20585e-07	8.48634e-06
0.780798	0.877763	0.98826	0.668516	0.528851	0.582437	0.833618	0.762918	0.752895	Vps11	vacuolar protein sorting 11 (yeast)	Mus musculus vacuolar protein sorting 11 (yeast) (Vps11), mRNA [NM_027889]	1.68517	6.1587e-08	1.27752e-06
0.804331	0.671353	1.06608	0.596651	0.664136	0.596553	0.893527	0.71049	0.750391	Arfgef2	ADP-ribosylation factor guanine nucleotide-exchange factor 2 (brefeldin A-inhibited)	Mus musculus ADP-ribosylation factor guanine nucleotide-exchange factor 2 (brefeldin A-inhibited) (Arfgef2), mRNA [NM_001085495]	1.68225	1.40658e-07	2.38491e-06
1.09229	0.880245	0.874554	1.01173	0.753601	0.648588	0.422613	0.319156	0.750347	3010003L21Rik	RIKEN cDNA 3010003L21 gene	PREDICTED: Mus musculus RIKEN cDNA 3010003L21 gene (3010003L21Rik), misc_RNA [XR_107859]	1.6822	3.60146e-06	3.05792e-05
0.794957	0.640779	1.07438	0.555442	1.09105	0.602228	0.785807	0.454742	0.749923	Mapk10	mitogen-activated protein kinase 10	Mus musculus mitogen-activated protein kinase 10 (Mapk10), transcript variant 1, mRNA [NM_009158]	1.6817	2.53499e-06	2.31724e-05
1.54336	1.41255	0.407086	0.686962	0.541964	0.167731	0.762	0.476931	0.749823	8430406M14Rik	RIKEN cDNA 8430406M14 gene	Mus musculus 16 days embryo lung cDNA, RIKEN full-length enriched library, clone:8430406M14 product:unclassifiable, full insert sequence. [AK033366]	1.68159	0.00035241	0.00147046
0.783771	0.839003	0.740596	0.763508	0.964442	0.759433	0.535458	0.610457	0.749583	Tmem86a	transmembrane protein 86A	Mus musculus transmembrane protein 86A (Tmem86a), mRNA [NM_026436]	1.68131	2.05736e-08	5.89905e-07
0.701372	0.740773	0.814807	1.18213	0.40073	0.627639	0.670036	0.848397	0.748236	Tmem208	transmembrane protein 208	Mus musculus transmembrane protein 208 (Tmem208), mRNA [NM_025486]	1.67974	9.70293e-07	1.0706e-05
0.656557	0.853315	0.869754	0.837969	0.577338	0.734918	0.704644	0.750881	0.748172	Stat3	signal transducer and activator of transcription 3	Mus musculus signal transducer and activator of transcription 3 (Stat3), transcript variant 1, mRNA [NM_213659]	1.67966	6.47999e-09	2.53734e-07
0.728342	0.871507	0.696039	0.31093	0.737774	0.515474	1.22801	0.897243	0.748165	Fzd5	frizzled homolog 5 (Drosophila)	Mus musculus frizzled homolog 5 (Drosophila) (Fzd5), transcript variant 1, mRNA [NM_022721]	1.67966	4.78584e-06	3.85004e-05
0.66514	0.532721	0.876357	0.416031	1.21045	1.08908	1.09615	0.08669	0.746577	G6pd2	glucose-6-phosphate dehydrogenase 2	Mus musculus glucose-6-phosphate dehydrogenase 2 (G6pd2), mRNA [NM_019468]	1.67781	0.00012356	0.000593566
1.13528	0.838692	0.765537	0.462454	0.920565	0.519587	0.772091	0.55761	0.746477	Mgarp	mitochondria localized glutamic acid rich protein	Mus musculus mitochondria localized glutamic acid rich protein (Mgarp), nuclear gene encoding mitochondrial protein, transcript variant 1, mRNA [NM_026358]	1.67769	1.47067e-06	1.494e-05
0.707157	0.384148	0.812595	1.24948	0.526128	0.771247	0.710581	0.809177	0.746314	Ncoa7	nuclear receptor coactivator 7	Mus musculus nuclear receptor coactivator 7 (Ncoa7), transcript variant 1, mRNA [NM_172495]	1.6775	2.99684e-06	2.64283e-05
0.982532	0.814072	0.959628	0.650311	0.658443	0.681498	0.641109	0.578827	0.745802	Gcdh	glutaryl-Coenzyme A dehydrogenase	Mus musculus glutaryl-CoA dehydrogenase mRNA, complete cds. [U18992]	1.67691	7.1387e-08	1.42194e-06
0.712898	0.638679	0.960168	0.587967	0.683748	0.438725	0.991574	0.951965	0.745715	Rbp4	retinol binding protein 4, plasma	Mus musculus retinol binding protein 4, plasma (Rbp4), transcript variant 2, mRNA [NM_011255]	1.67681	4.91412e-07	6.30371e-06
0.229835	1.12299	0.14816	1.09722	0.16206	1.20716	0.521359	1.47433	0.745389	Ldhb	lactate dehydrogenase B	Mus musculus lactate dehydrogenase B (Ldhb), mRNA [NM_008492]	1.67643	0.00173397	0.00586412
0.593575	0.91505	0.608116	0.698758	0.649926	0.726471	0.865404	0.895605	0.744113	Abhd6	abhydrolase domain containing 6	Mus musculus abhydrolase domain containing 6 (Abhd6), mRNA [NM_025341]	1.67494	2.75177e-08	7.30437e-07
0.641916	0.180387	1.20299	1.09081	0.848986	0.446891	0.922799	0.614348	0.743641	Rnf11	ring finger protein 11	Mus musculus ring finger protein 11 (Rnf11), mRNA [NM_013876]	1.6744	3.01316e-05	0.000180518
0.78757	0.484708	1.09021	0.858838	0.914992	0.624591	0.671115	0.514404	0.743303	Pet112	PET112 homolog (S. cerevisiae)	Mus musculus PET112 homolog (S. cerevisiae) (Pet112), nuclear gene encoding mitochondrial protein, mRNA [NM_144896]	1.674	6.9587e-07	8.24726e-06
0.864581	0.994353	0.872727	0.474532	0.598428	0.590148	0.87925	0.671287	0.743163	Klf9	Kruppel-like factor 9	Mus musculus Kruppel-like factor 9 (Klf9), mRNA [NM_010638]	1.67384	2.76343e-07	3.98616e-06
1.04932	0.601971	0.993552	0.799886	0.729926	0.539939	0.733521	0.492613	0.742591	Dnaja1	DnaJ (Hsp40) homolog, subfamily A, member 1	Mus musculus DnaJ (Hsp40) homolog, subfamily A, member 1 (Dnaja1), transcript variant 2, mRNA [NM_008298]	1.67318	6.49713e-07	7.83562e-06
1.04003	0.970453	0.736245	0.669211	0.609463	0.640894	0.632817	0.633736	0.741607	Clcn2	chloride channel 2	Mus musculus chloride channel CLC-2 (Clcn2) mRNA, complete cds. [AF097415]	1.67204	9.35325e-08	1.75061e-06
1.11499	0.974466	1.03949	0.553357	0.677482	0.64724	0.478649	0.441636	0.740914	Acvr2b	activin receptor IIB	Mus musculus activin receptor IIB (Acvr2b), mRNA [NM_007397]	1.67123	3.9767e-06	3.30918e-05
0.615756	0.906013	0.501922	0.951554	0.539687	0.491988	0.96348	0.95591	0.740789	Cdc37l1	cell division cycle 37-like 1	Mus musculus cell division cycle 37-like 1 (Cdc37l1), mRNA [NM_025950]	1.67109	1.15513e-06	1.23357e-05
0.708966	0.675909	0.997721	0.673769	0.611635	0.59628	0.882358	0.773193	0.739979	Aldh1l2	aldehyde dehydrogenase 1 family, member L2	Mus musculus aldehyde dehydrogenase 1 family, member L2 (Aldh1l2), nuclear gene encoding mitochondrial protein, mRNA [NM_153543]	1.67015	4.02788e-08	9.49454e-07
2.02509	1.66495	0.452985	0.154047	0.77775	0.340141	0.367786	0.131435	0.739273	Ctnna2	catenin (cadherin associated protein), alpha 2	Mus musculus catenin (cadherin associated protein), alpha 2 (Ctnna2), transcript variant 2, mRNA [NM_009819]	1.66933	0.00520489	0.0153214
0.958073	0.49129	1.10458	0.664717	0.728761	0.669335	0.798679	0.495445	0.73886	4933431E20Rik	RIKEN cDNA 4933431E20 gene	Mus musculus RIKEN cDNA 4933431E20 gene (4933431E20Rik), non-coding RNA [NR_015459]	1.66886	1.30732e-06	1.36056e-05
0.659825	0.473541	1.0728	0.809709	0.923513	0.897341	0.676563	0.397173	0.738808	Naaa	N-acylethanolamine acid amidase	Mus musculus N-acylethanolamine acid amidase (Naaa), transcript variant 1, mRNA [NM_025972]	1.6688	1.3456e-06	1.39154e-05
0.828697	0.792673	0.842269	0.479401	0.641316	0.668809	0.972827	0.682733	0.738591	Nog	noggin	Mus musculus noggin (Nog), mRNA [NM_008711]	1.66855	9.40035e-08	1.75633e-06
0.281185	0.505551	0.995633	0.891927	0.851228	0.73687	0.883681	0.753766	0.73748	Dgat1	diacylglycerol O-acyltransferase 1	Mus musculus diacylglycerol O-acyltransferase 1 (Dgat1), mRNA [NM_010046]	1.66726	1.35378e-06	1.39661e-05
0.949673	1.041	0.801834	0.680261	0.679297	0.625599	0.582728	0.535723	0.737015	Gdf1	growth differentiation factor 1	Mus musculus growth differentiation factor 1 (Gdf1), transcript variant 2, mRNA [NM_008107]	1.66672	1.63916e-07	2.67073e-06
1.25905	0.729696	0.94071	0.257482	1.04526	0.735983	0.596357	0.331311	0.736981	Gm13111	predicted gene 13111	PREDICTED: Mus musculus predicted gene 13111 (Gm13111), misc_RNA [XR_104909]	1.66668	4.75198e-05	0.00026406
0.594846	0.28093	0.967095	0.783944	1.08046	0.732318	0.956481	0.496226	0.736537	Cacnb2	calcium channel, voltage-dependent, beta 2 subunit	Mus musculus calcium channel, voltage-dependent, beta 2 subunit (Cacnb2), transcript variant 1, mRNA [NM_023116]	1.66617	6.10964e-06	4.73235e-05
0.371891	0.609509	1.0803	0.663383	0.774519	0.475522	1.13124	0.781103	0.735933	Cyp2d12	cytochrome P450, family 2, subfamily d, polypeptide 12	Mus musculus cytochrome P450, family 2, subfamily d, polypeptide 12 (Cyp2d12), mRNA [NM_201360]	1.66547	5.69045e-06	4.45145e-05
1.01735	0.69321	0.913456	0.760838	1.06024	0.713922	0.46257	0.248801	0.733798	Hist2h4	histone cluster 2, H4	Mus musculus histone cluster 2, H4 (Hist2h4), mRNA [NM_033596]	1.66301	6.10644e-06	4.7316e-05
1.0119	0.901515	0.788979	0.22644	0.773349	0.633106	0.813127	0.720005	0.733553	Zkscan5	zinc finger with KRAB and SCAN domains 5	Mus musculus zinc finger with KRAB and SCAN domains 5 (Zkscan5), transcript variant 1, mRNA [NM_016683]	1.66273	2.09468e-06	1.97679e-05
0.715137	0.89358	0.5338	0.625654	1.13931	1.19441	0.295539	0.469139	0.733321	Acot1	acyl-CoA thioesterase 1	Mus musculus acyl-CoA thioesterase 1 (Acot1), mRNA [NM_012006]	1.66246	1.54462e-05	0.000102406
0.662695	0.62058	1.01807	0.647301	0.649117	0.793621	0.779594	0.686524	0.732188	Asb8	ankyrin repeat and SOCS box-containing 8	Mus musculus ankyrin repeat and SOCS box-containing 8 (Asb8), transcript variant 1, mRNA [NM_030121]	1.66116	4.05505e-08	9.52268e-07
0.433339	0.433533	0.980268	0.994507	0.820327	0.660083	0.889898	0.644825	0.732098	1300018J18Rik	RIKEN cDNA 1300018J18 gene	Mus musculus RIKEN cDNA 1300018J18 gene (1300018J18Rik), mRNA [NM_027905]	1.66105	1.03229e-06	1.12614e-05
0.782323	0.746289	0.954992	0.979933	0.606198	0.375223	0.669452	0.73668	0.731386	Mfsd7b	major facilitator superfamily domain containing 7B	Mus musculus major facilitator superfamily domain containing 7B (Mfsd7b), mRNA [NM_001081259]	1.66023	3.22428e-07	4.51909e-06
0.603554	0.819328	0.956873	0.902136	0.747553	0.696752	0.578915	0.545066	0.731272	Ctsf	cathepsin F	Mus musculus cathepsin F (Ctsf), mRNA [NM_019861]	1.6601	6.5517e-08	1.33687e-06
0.917939	0.719214	0.774551	1.19191	0.519886	0.667991	0.406836	0.636188	0.729314	Pcmtd2	protein-L-isoaspartate (D-aspartate) O-methyltransferase domain containing 2	Mus musculus protein-L-isoaspartate (D-aspartate) O-methyltransferase domain containing 2 (Pcmtd2), mRNA [NM_153594]	1.65785	2.5588e-06	2.33398e-05
1.1634	0.612777	0.875061	0.822939	0.864414	0.682246	0.457096	0.355489	0.729178	Msantd1	Myb/SANT-like DNA-binding domain containing 1	Mus musculus Myb/SANT-like DNA-binding domain containing 1 (Msantd1), mRNA [NM_207277]	1.65769	4.3294e-06	3.54681e-05
0.881594	0.983829	0.78358	0.425698	0.591069	0.590668	0.816823	0.754336	0.72845	Slc25a29	solute carrier family 25 (mitochondrial carrier, palmitoylcarnitine transporter), member 29	Mus musculus solute carrier family 25 (mitochondrial carrier, palmitoylcarnitine transporter), member 29 (Slc25a29), nuclear gene encoding mitochondrial protein, mRNA [NM_181328]	1.65686	2.6203e-07	3.81709e-06
1.02972	0.612925	0.959546	0.554753	0.778068	0.702921	0.7292	0.451866	0.727375	Elovl5	ELOVL family member 5, elongation of long chain fatty acids (yeast)	Mus musculus ELOVL family member 5, elongation of long chain fatty acids (yeast) (Elovl5), mRNA [NM_134255]	1.65562	7.76864e-07	9.0162e-06
1.06767	0.910844	0.627764	0.405213	0.727915	0.570674	0.752004	0.749063	0.726394	Nbl1	neuroblastoma, suppression of tumorigenicity 1	Mus musculus neuroblastoma, suppression of tumorigenicity 1 (Nbl1), mRNA [NM_008675]	1.6545	5.39222e-07	6.77621e-06
0.70046	0.87724	0.796974	0.723519	0.680252	0.535183	0.732764	0.763392	0.726223	Dedd2	death effector domain-containing DNA binding protein 2	Mus musculus ES cells cDNA, RIKEN full-length enriched library, clone:2410050E11 product:similar to death effector domain-containing and DNA-binding protein 2, full insert sequence. [AK010701]	1.6543	7.24866e-09	2.78197e-07
0.712025	0.327013	0.871147	0.883439	0.696001	0.669735	0.906701	0.736234	0.725287	Cdyl	chromodomain protein, Y chromosome-like	Mus musculus chromodomain protein, Y chromosome-like (Cdyl), transcript variant 1, mRNA [NM_009881]	1.65323	3.53536e-07	4.8716e-06
0.811448	0.440462	1.15722	0.79728	0.653428	0.626135	0.653568	0.661465	0.725126	Heph	hephaestin	Mus musculus hephaestin (Heph), transcript variant 1, mRNA [NM_010417]	1.65305	9.15888e-07	1.02655e-05
0.805287	0.936535	0.854728	0.640038	0.833545	0.838496	0.400854	0.489997	0.724935	Gfap	glial fibrillary acidic protein	Mouse glial fibrillary acidic protein (GFAP) mRNA. [K01347]	1.65283	3.57238e-07	4.91306e-06
0.814309	0.503643	0.953041	0.680885	0.829768	0.703584	0.686185	0.61128	0.722837	Vimp	VCP-interacting membrane protein	Mus musculus VCP-interacting membrane protein (Vimp), mRNA [NM_024439]	1.65042	6.85014e-08	1.38317e-06
0.905004	0.696089	0.811145	0.655822	0.774407	0.597275	0.708961	0.627868	0.722071	Kansl2	KAT8 regulatory NSL complex subunit 2	KAT8 regulatory NSL complex subunit 2 [Source:MGI Symbol;Acc:MGI:1916862] [ENSMUST00000023727]	1.64955	1.1322e-08	3.80297e-07
0.902457	0.946703	0.423901	0.569464	0.968745	0.948161	0.420487	0.594633	0.721819	E130012A19Rik	RIKEN cDNA E130012A19 gene	Mus musculus RIKEN cDNA E130012A19 gene (E130012A19Rik), mRNA [NM_175332]	1.64926	2.03369e-06	1.92779e-05
0.62893	0.442871	1.24416	-0.00729253	0.942276	0.037241	1.60229	0.88264	0.721639	9230104K21Rik	RIKEN cDNA 9230104K21 gene	Mus musculus adult male epididymis cDNA, RIKEN full-length enriched library, clone:9230104K21 product:unclassifiable, full insert sequence. [AK020313]	1.64905	0.00232075	0.00757503
1.09439	0.635555	1.03413	0.80909	0.731848	0.598943	0.566899	0.301466	0.72154	Bbip1	BBSome interacting protein 1	Mus musculus BBSome interacting protein 1 (Bbip1), transcript variant 1, mRNA [NM_001195338]	1.64894	4.81188e-06	3.8666e-05
0.954346	0.56754	0.696209	0.596477	0.90682	0.503294	0.95395	0.588084	0.72084	Creg1	cellular repressor of E1A-stimulated genes 1	Mus musculus cellular repressor of E1A-stimulated genes 1 (Creg1), mRNA [NM_011804]	1.64814	7.26584e-07	8.5446e-06
0.873201	1.25085	0.242719	1.12323	-0.255646	1.09696	0.0786831	1.35258	0.72032	COX2	cytochrome c oxidase subunit II	mitochondrially encoded cytochrome c oxidase II [Source:MGI Symbol;Acc:MGI:102503] [ENSMUST00000082405]	1.64755	0.00451315	0.013502
0.553488	0.375565	1.16438	0.502543	0.714459	0.704751	1.01999	0.722989	0.71977	Fgfr2	fibroblast growth factor receptor 2	Mus musculus fibroblast growth factor receptor 2 (Fgfr2), transcript variant 1, mRNA [NM_010207]	1.64692	7.0218e-06	5.30742e-05
0.706333	0.50695	0.936781	0.80262	0.765139	0.641064	0.764674	0.634479	0.719755	Grtp1	GH regulated TBC protein 1	Mus musculus GH regulated TBC protein 1 (Grtp1), mRNA [NM_025768]	1.6469	3.28921e-08	8.16999e-07
0.536615	0.761521	0.915553	0.922351	0.680345	0.766779	0.517729	0.655411	0.719538	Asphd2	aspartate beta-hydroxylase domain containing 2	Mus musculus aspartate beta-hydroxylase domain containing 2 (Asphd2), mRNA [NM_028386]	1.64665	8.28949e-08	1.59648e-06
0.994802	0.839943	0.660902	0.652784	0.853543	0.877267	0.413706	0.462972	0.71949	Slc12a5	solute carrier family 12, member 5	Mus musculus solute carrier family 12, member 5 (Slc12a5), mRNA [NM_020333]	1.6466	5.89231e-07	7.28122e-06
0.854588	0.763202	0.907004	0.815236	1.02931	0.767707	0.39139	0.227405	0.719481	Hist1h4f	histone cluster 1, H4f	Mus musculus histone cluster 1, H4f (Hist1h4f), mRNA [NM_175655]	1.64659	5.16964e-06	4.10597e-05
0.248293	0.076552	0.738014	0.911897	0.837436	0.948101	1.0047	0.986591	0.718948	Igf2bp2	insulin-like growth factor 2 mRNA binding protein 2	Mus musculus insulin-like growth factor 2 mRNA binding protein 2 (Igf2bp2), mRNA [NM_183029]	1.64598	4.35947e-05	0.000245474
0.177165	0.331801	0.828236	0.930244	0.720007	0.303815	1.4228	1.03324	0.718413	Asap2	ArfGAP with SH3 domain, ankyrin repeat and PH domain 2	Mus musculus ArfGAP with SH3 domain, ankyrin repeat and PH domain 2 (Asap2), transcript variant 2, mRNA [NM_001004364]	1.64537	0.000195069	0.000881709
0.782314	0.58317	1.00313	0.13658	0.78523	0.714948	0.957612	0.78221	0.71815	Hspa9	heat shock protein 9	Mus musculus heat shock protein 9 (Hspa9), nuclear gene encoding mitochondrial protein, mRNA [NM_010481]	1.64507	1.14342e-05	7.94304e-05
0.663116	0.731671	0.80445	0.615599	0.699974	0.574514	0.86121	0.772094	0.715329	Ivd	isovaleryl coenzyme A dehydrogenase	Mus musculus isovaleryl coenzyme A dehydrogenase (Ivd), nuclear gene encoding mitochondrial protein, mRNA [NM_019826]	1.64186	7.91087e-09	2.93033e-07
0.933773	0.862501	0.835521	0.476634	0.605622	0.647164	0.708639	0.648952	0.714851	Eml3	echinoderm microtubule associated protein like 3	Mus musculus echinoderm microtubule associated protein like 3 (Eml3), mRNA [NM_144872]	1.64131	1.04323e-07	1.91053e-06
0.848315	0.700647	0.935914	0.594432	0.688017	0.507316	0.821136	0.612206	0.713498	Zfp12	zinc finger protein 12	Mus musculus zinc finger protein 12 (Zfp12), mRNA [NM_177681]	1.63977	1.01729e-07	1.87107e-06
0.561478	0.266655	0.994597	0.576001	0.852559	0.609991	1.02115	0.822356	0.713099	Bmp2k	BMP2 inducible kinase	Mus musculus BMP2 inducible kinase (Bmp2k), mRNA [NM_080708]	1.63932	5.04401e-06	4.03179e-05
0.862517	1.0927	0.612928	0.6526	0.574398	0.74692	0.487275	0.665657	0.711875	Abca2	ATP-binding cassette, sub-family A (ABC1), member 2	Mus musculus ATP-binding cassette, sub-family A (ABC1), member 2 (Abca2), mRNA [NM_007379]	1.63793	4.32685e-07	5.71653e-06
0.710327	0.890737	0.829925	0.878996	0.420212	0.526172	0.606678	0.829441	0.711561	Wdr45	WD repeat domain 45	Mus musculus WD repeat domain 45 (Wdr45), mRNA [NM_172372]	1.63758	2.48443e-07	3.67854e-06
0.810278	0.496132	0.934251	0.680979	0.82309	0.804279	0.751119	0.386452	0.710823	Mmp19	matrix metallopeptidase 19	Mus musculus matrix metallopeptidase 19 (Mmp19), transcript variant 1, mRNA [NM_021412]	1.63674	5.09082e-07	6.48539e-06
0.427417	0.697459	0.86455	0.273286	0.880946	0.617886	1.04722	0.877641	0.7108	Rnf182	ring finger protein 182	Mus musculus ring finger protein 182 (Rnf182), mRNA [NM_183204]	1.63671	7.17003e-06	5.39643e-05
1.07277	0.789265	1.05677	0.506349	0.764507	0.65352	0.534968	0.306376	0.710566	Celsr1	cadherin, EGF LAG seven-pass G-type receptor 1 (flamingo homolog, Drosophila)	Mus musculus cadherin, EGF LAG seven-pass G-type receptor 1 (flamingo homolog, Drosophila) (Celsr1), mRNA [NM_009886]	1.63645	7.8895e-06	5.84686e-05
0.490173	0.810644	0.718063	0.647968	0.733309	0.908972	0.527752	0.846623	0.710438	Nr2f2	nuclear receptor subfamily 2, group F, member 2	M.musculus mRNA for ARP-1. [X76653]	1.6363	1.30896e-07	2.24989e-06
1.07101	0.603272	0.826123	0.710372	0.56001	0.332111	0.854748	0.72328	0.710116	Btg2	B cell translocation gene 2, anti-proliferative	Mus musculus B cell translocation gene 2, anti-proliferative (Btg2), mRNA [NM_007570]	1.63594	1.7524e-06	1.721e-05
0.892377	0.687659	0.907218	0.668519	0.676948	0.463288	0.941532	0.440894	0.709804	Egfl8	EGF-like domain 8	Mus musculus EGF-like domain 8 (Egfl8), mRNA [NM_152922]	1.63558	8.8687e-07	1.00118e-05
0.640746	0.597393	0.988287	0.6481	0.594195	0.770958	0.692837	0.743177	0.709462	Emc3	ER membrane protein complex subunit 3	Mus musculus ER membrane protein complex subunit 3 (Emc3), mRNA [NM_175101]	1.63519	4.80739e-08	1.08393e-06
0.845035	0.747412	0.692725	0.804486	0.64579	0.830985	0.577303	0.529241	0.709122	C030015A19Rik	RIKEN cDNA C030015A19 gene	Mus musculus 10 days neonate skin cDNA, RIKEN full-length enriched library, clone:4732459B18 product:unclassifiable, full insert sequence. [AK028820]	1.63481	2.11492e-08	6.0117e-07
0.68785	0.288611	1.03696	0.897486	0.642481	0.46691	0.894762	0.756994	0.709006	Dusp11	dual specificity phosphatase 11 (RNA/RNP complex 1-interacting)	Mus musculus dual specificity phosphatase 11 (RNA/RNP complex 1-interacting) (Dusp11), mRNA [NM_028099]	1.63468	3.29029e-06	2.83691e-05
1.22991	1.2912	0.585953	0.251307	0.61671	0.510321	0.679949	0.503299	0.708581	Cmip	c-Maf inducing protein	Mus musculus c-Maf inducing protein (Cmip), transcript variant 1, mRNA [NM_001163262]	1.6342	6.08039e-05	0.000325186
0.809374	0.61768	0.87012	0.78518	0.643865	0.648279	0.742398	0.548949	0.708231	Pla2g12a	phospholipase A2, group XIIA	Mus musculus phospholipase A2, group XIIA (Pla2g12a), transcript variant 1, mRNA [NM_023196]	1.6338	1.67387e-08	5.03391e-07
0.628379	0.836661	0.706865	0.561298	0.566737	0.643373	0.783777	0.938161	0.708156	Yipf2	Yip1 domain family, member 2	Mus musculus Yip1 domain family, member 2 (Yipf2), transcript variant 1, mRNA [NM_138303]	1.63372	4.95283e-08	1.10269e-06
0.919076	0.625476	0.75499	0.737485	0.545987	0.54457	0.805811	0.731436	0.708104	Ifi202b	interferon activated gene 202B	Mus musculus interferon activated gene 202B (Ifi202b), transcript variant 2, mRNA [NM_011940]	1.63366	3.95537e-08	9.36515e-07
0.850013	0.670692	0.731801	0.470117	0.691114	0.533527	0.955004	0.757557	0.707478	Ttc9	tetratricopeptide repeat domain 9	Mus musculus mRNA for mKIAA0227 protein. [AK172918]	1.63295	1.51403e-07	2.51299e-06
0.996676	0.597047	1.09291	0.724843	0.82674	0.606053	0.602399	0.211825	0.707312	Sorcs1	VPS10 domain receptor protein SORCS 1	Mus musculus VPS10 domain receptor protein SORCS 1 (Sorcs1), transcript variant 1, mRNA [NM_021377]	1.63276	1.04014e-05	7.34491e-05
0.934208	0.495192	0.98091	0.60146	0.920893	0.576645	0.762754	0.383165	0.706903	Olfr812	olfactory receptor 812	Mus musculus olfactory receptor 812 (Olfr812), mRNA [NM_146795]	1.6323	3.23368e-06	2.80059e-05
1.409	0.696287	0.549399	0.437217	1.03665	0.473525	0.799278	0.250105	0.706433	Elovl2	elongation of very long chain fatty acids (FEN1/Elo2, SUR4/Elo3, yeast)-like 2	Mus musculus elongation of very long chain fatty acids (FEN1/Elo2, SUR4/Elo3, yeast)-like 2 (Elovl2), mRNA [NM_019423]	1.63176	0.000134265	0.00063793
0.776148	0.60031	0.912409	0.758781	0.830762	0.748772	0.557595	0.456328	0.705138	Ppp1r3d	protein phosphatase 1, regulatory subunit 3D	Mus musculus protein phosphatase 1, regulatory subunit 3D (Ppp1r3d), mRNA [NM_001085501]	1.6303	9.94097e-08	1.83956e-06
0.759371	0.32845	1.32754	0.755388	0.706936	0.409409	0.855505	0.497435	0.705004	Fam21	family with sequence similarity 21	Mus musculus family with sequence similarity 21 (Fam21), mRNA [NM_026585]	1.63015	3.3377e-05	0.000196703
0.934481	0.592484	0.80153	0.554931	1.00212	0.805122	0.51517	0.42953	0.704421	Hrh1	histamine receptor H1	Mus musculus histamine receptor H1 (Hrh1), transcript variant 3, mRNA [NM_008285]	1.62949	1.15307e-06	1.23198e-05
1.06828	0.650704	0.799345	0.686712	1.41759	1.20863	-0.09172	-0.121695	0.70223	Dkk2	dickkopf homolog 2 (Xenopus laevis)	Mus musculus dickkopf homolog 2 (Xenopus laevis) (Dkk2), mRNA [NM_020265]	1.62702	0.00156939	0.0053794
1.01678	1.09033	0.547625	0.886929	0.3978	0.711077	0.326058	0.639028	0.701954	Sox2	SRY-box containing gene 2	Mus musculus SRY-box containing gene 2 (Sox2), mRNA [NM_011443]	1.62671	1.04432e-05	7.36464e-05
0.504031	0.603748	0.875722	0.897612	0.439716	0.786899	0.664733	0.842608	0.701884	CYTB	cytochrome b	mitochondrially encoded cytochrome b [Source:MGI Symbol;Acc:MGI:102501] [ENSMUST00000082421]	1.62663	3.17196e-07	4.46047e-06
1.30157	1.0778	0.676342	0.43471	0.688819	0.476226	0.515772	0.443205	0.701805	Rpl28	ribosomal protein L28	Mus musculus ribosomal protein L28 (Rpl28), mRNA [NM_009081]	1.62654	2.5992e-05	0.000158897
0.601072	0.376657	0.952673	1.03642	0.681721	0.983155	0.377698	0.595755	0.700643	Scp2	sterol carrier protein 2, liver	Mus musculus sterol carrier protein 2, liver (Scp2), mRNA [NM_011327]	1.62523	6.03606e-06	4.6839e-05
0.913176	0.572836	0.817134	0.394522	0.729628	0.750106	0.836793	0.590611	0.700601	Ngfrap1	nerve growth factor receptor (TNFRSF16) associated protein 1	Mus musculus nerve growth factor receptor (TNFRSF16) associated protein 1 (Ngfrap1), transcript variant 1, mRNA [NM_009750]	1.62518	4.32866e-07	5.71653e-06
0.965389	0.7699	0.73939	0.480058	0.624988	0.548385	0.831895	0.638861	0.699858	Nipsnap1	4-nitrophenylphosphatase domain and non-neuronal SNAP25-like protein homolog 1 (C. elegans)	Mus musculus 4-nitrophenylphosphatase domain and non-neuronal SNAP25-like protein homolog 1 (C. elegans) (Nipsnap1), mRNA [NM_008698]	1.62435	1.67018e-07	2.70705e-06
0.591952	0.642777	1.12947	0.897406	0.804434	0.372485	0.648327	0.509245	0.699512	Espn	espin	Mus musculus espin (Espn), transcript variant 6, mRNA [NM_019585]	1.62396	3.1642e-06	2.75971e-05
0.815068	0.502724	0.906664	0.573604	0.827103	0.651738	0.724324	0.594113	0.699417	2810452K05Rik	RIKEN cDNA 2810452K05 gene	Mus musculus 10, 11 days embryo whole body cDNA, RIKEN full-length enriched library, clone:2810452K05 product:unclassifiable, full insert sequence. [AK013332]	1.62385	1.26441e-07	2.19507e-06
1.28841	1.04717	0.635387	0.476376	0.619273	0.375258	0.605988	0.539849	0.698463	Cck	cholecystokinin	Mus musculus cholecystokinin (Cck), mRNA [NM_031161]	1.62278	1.94727e-05	0.000124633
0.977426	0.846855	0.746192	0.820531	0.64311	0.485486	0.640045	0.423546	0.697899	Maf	avian musculoaponeurotic fibrosarcoma (v-maf) AS42 oncogene homolog	Mus musculus avian musculoaponeurotic fibrosarcoma (v-maf) AS42 oncogene homolog (Maf), mRNA [NM_001025577]	1.62214	4.39491e-07	5.77532e-06
0.83602	0.688041	0.852402	0.797279	0.762788	0.713292	0.531951	0.397183	0.697369	Notch4	notch 4	Mus musculus notch 4 (Notch4), mRNA [NM_010929]	1.62155	1.28425e-07	2.22179e-06
0.675192	1.39823	0.870582	0.702906	0.543009	0.450138	0.519385	0.406941	0.695798	Derl3	Der1-like domain family, member 3	Mus musculus Der1-like domain family, member 3 (Derl3), mRNA [NM_024440]	1.61978	3.90508e-05	0.000223439
1.41669	1.2082	0.674948	0.637188	0.563341	0.647475	0.126223	0.284355	0.694802	Hist3h2ba	histone cluster 3, H2ba	Mus musculus histone cluster 3, H2ba (Hist3h2ba), mRNA [NM_030082]	1.61866	0.000245426	0.00107305
1.10274	0.869771	0.68102	1.06079	0.394664	0.990913	-0.0214115	0.478863	0.694668	Irf2bp2	interferon regulatory factor 2 binding protein 2	Mus musculus interferon regulatory factor 2 binding protein 2 (Irf2bp2), mRNA [NM_001164598]	1.61851	0.000176472	0.000807341
0.727629	0.172615	0.988798	0.346278	0.793743	0.477029	1.25506	0.790103	0.693907	Car2	carbonic anhydrase 2	Mus musculus carbonic anhydrase 2 (Car2), mRNA [NM_009801]	1.61766	0.000100043	0.00049664
1.10889	0.768741	0.320342	0.0566192	0.805476	0.63251	1.02946	0.824092	0.693267	Lypd1	Ly6/Plaur domain containing 1	Mus musculus Ly6/Plaur domain containing 1 (Lypd1), mRNA [NM_145100]	1.61694	6.18874e-05	0.000330118
0.850793	0.763676	0.722069	0.71821	0.635503	0.670121	0.535107	0.650645	0.693266	Lrp1	low density lipoprotein receptor-related protein 1	Mus musculus low density lipoprotein receptor-related protein 1 (Lrp1), mRNA [NM_008512]	1.61694	7.77959e-09	2.91214e-07
1.51685	1.26397	0.619958	0.54119	0.254795	0.11715	0.772879	0.458848	0.693205	Lmbr1l	limb region 1 like	Mus musculus limb region 1 like (Lmbr1l), mRNA [NM_029098]	1.61687	0.000576898	0.00224941
0.945765	0.756398	0.827791	0.576054	0.421351	0.272848	0.909785	0.835137	0.693141	Evi5l	ecotropic viral integration site 5 like	Mus musculus ecotropic viral integration site 5 like (Evi5l), mRNA [NM_001039578]	1.6168	3.42459e-06	2.92541e-05
1.09773	0.520976	0.90499	0.203429	0.980323	0.529845	0.823683	0.48372	0.693088	Rasl11b	RAS-like, family 11, member B	Mus musculus RAS-like, family 11, member B (Rasl11b), mRNA [NM_026878]	1.61674	4.44677e-05	0.000249465
0.366854	0.585014	0.652159	1.01888	1.01995	0.908004	0.583005	0.407106	0.692621	Cmklr1	chemokine-like receptor 1	Mus musculus chemokine-like receptor 1 (Cmklr1), mRNA [NM_008153]	1.61622	6.27587e-06	4.83996e-05
0.736534	0.515549	0.75694	0.547718	0.643783	0.525292	0.958692	0.855569	0.69251	Kcnf1	potassium voltage-gated channel, subfamily F, member 1	Mus musculus 10 days neonate cortex cDNA, RIKEN full-length enriched library, clone:A830052E03 product:unclassifiable, full insert sequence. [AK043920]	1.61609	2.05269e-07	3.18339e-06
0.904881	0.681898	0.686133	1.03517	0.528786	0.741054	0.388062	0.570521	0.692063	Gramd1c	GRAM domain containing 1C	Mus musculus GRAM domain containing 1C (Gramd1c), transcript variant 1, mRNA [NM_153528]	1.61559	1.3122e-06	1.36484e-05
0.771277	0.77415	0.645312	0.701696	0.423746	0.503062	0.916321	0.800033	0.691949	Sfxn3	sideroflexin 3	Mus musculus sideroflexin 3 (Sfxn3), transcript variant 1, mRNA [NM_053197]	1.61547	1.5442e-07	2.54518e-06
0.80439	0.537181	0.635207	0.373483	0.644067	0.594459	1.08791	0.857649	0.691793	Lrp8	low density lipoprotein receptor-related protein 8, apolipoprotein e receptor	Mus musculus low density lipoprotein receptor-related protein 8, apolipoprotein e receptor (Lrp8), transcript variant 2, mRNA [NM_001080926]	1.61529	1.79865e-06	1.75345e-05
0.456948	0.625347	1.03963	0.566183	0.71207	0.675839	0.775862	0.682398	0.691785	Bckdha	branched chain ketoacid dehydrogenase E1, alpha polypeptide	Mus musculus branched chain ketoacid dehydrogenase E1, alpha polypeptide (Bckdha), nuclear gene encoding mitochondrial protein, mRNA [NM_007533]	1.61528	4.01332e-07	5.39047e-06
0.759898	0.451882	1.20987	0.89066	1.28128	0.815259	0.145137	-0.0396447	0.689293	Ccl9	chemokine (C-C motif) ligand 9	Mus musculus chemokine (C-C motif) ligand 9 (Ccl9), mRNA [NM_011338]	1.61249	0.000591553	0.0022977
0.628312	0.335067	1.06812	0.468249	0.915544	0.784402	0.661988	0.648772	0.688807	Dbt	dihydrolipoamide branched chain transacylase E2	Mus musculus dihydrolipoamide branched chain transacylase E2 (Dbt), nuclear gene encoding mitochondrial protein, mRNA [NM_010022]	1.61195	4.42903e-06	3.61358e-05
1.76752	1.81157	0.140511	0.269351	0.373198	-0.060391	0.818095	0.37955	0.687426	Sesn2	sestrin 2	Mus musculus sestrin 2 (Sesn2), mRNA [NM_144907]	1.61041	0.00833623	0.0231451
1.23102	0.997634	0.667076	0.286342	0.897199	0.550081	0.513122	0.356085	0.68732	Aplp1	amyloid beta (A4) precursor-like protein 1	Mus musculus amyloid beta (A4) precursor-like protein 1 (Aplp1), mRNA [NM_007467]	1.61029	4.25432e-05	0.000240701
0.583197	0.0769792	1.38124	0.816614	0.826395	0.363124	0.958482	0.485566	0.68645	Psph	phosphoserine phosphatase	Mus musculus phosphoserine phosphatase (Psph), mRNA [NM_133900]	1.60932	0.000252246	0.00109701
0.804447	0.590927	0.806277	0.728611	1.00047	0.558408	0.645263	0.356427	0.686354	2900052N01Rik	RIKEN cDNA 2900052N01 gene	Mus musculus RIKEN cDNA 2900052N01 gene (2900052N01Rik), non-coding RNA [NR_015605]	1.60921	1.11312e-06	1.19773e-05
0.637636	0.757825	0.668567	0.926045	0.532911	0.721297	0.472687	0.766363	0.685417	Nsmce4a	non-SMC element 4 homolog A (S. cerevisiae)	Mus musculus non-SMC element 4 homolog A (S. cerevisiae) (Nsmce4a), mRNA [NM_001162855]	1.60817	1.33315e-07	2.2825e-06
0.823928	0.880203	0.611172	0.904165	0.410297	0.583173	0.524094	0.746226	0.685407	2310045N01Rik	RIKEN cDNA 2310045N01 gene	Mus musculus RIKEN cDNA 2310045N01 gene (2310045N01Rik), mRNA [NM_001145552]	1.60816	4.83028e-07	6.2281e-06
0.446861	0.63041	0.733792	0.589196	0.646414	0.630021	0.954627	0.851524	0.685355	Desi1	desumoylating isopeptidase 1	Mus musculus desumoylating isopeptidase 1 (Desi1), mRNA [NM_134095]	1.6081	1.64661e-07	2.68072e-06
0.872157	0.929138	0.641043	0.459486	0.708668	0.670646	0.640896	0.545179	0.683402	Prdm16	PR domain containing 16	Mus musculus PR domain containing 16 (Prdm16), transcript variant 1, mRNA [NM_027504]	1.60592	1.41925e-07	2.40065e-06
0.180609	0.580628	1.14396	0.335719	0.799889	0.723181	0.774724	0.923495	0.682776	Vgll4	vestigial like 4 (Drosophila)	Mus musculus vestigial like 4 (Drosophila) (Vgll4), mRNA [NM_177683]	1.60523	4.59152e-05	0.000256435
0.97483	0.621918	0.817212	0.876993	0.52751	0.470085	0.674539	0.49863	0.682715	Robo1	roundabout homolog 1 (Drosophila)	Mus musculus roundabout homolog 1 (Drosophila) (Robo1), mRNA [NM_019413]	1.60516	6.69008e-07	8.00926e-06
0.744901	0.508139	0.836212	0.0254121	0.783561	0.579372	1.13053	0.849589	0.682215	March3	membrane-associated ring finger (C3HC4) 3	Mus musculus membrane-associated ring finger (C3HC4) 3 (March3), mRNA [NM_177115]	1.6046	6.11363e-05	0.000326603
0.882854	0.266502	0.834908	0.778338	0.827324	0.516609	0.822974	0.526123	0.681954	Gch1	GTP cyclohydrolase 1	Mus musculus GTP cyclohydrolase 1 (Gch1), mRNA [NM_008102]	1.60431	3.78706e-06	3.1796e-05
1.33602	0.825655	0.885235	0.598656	0.777786	0.237011	0.462085	0.325844	0.681036	Lrrc17	leucine rich repeat containing 17	Mus musculus leucine rich repeat containing 17 (Lrrc17), mRNA [NM_028977]	1.60329	9.80167e-05	0.000488292
0.612378	0.253316	0.977423	0.667257	0.852342	0.532207	0.961948	0.587235	0.680513	Coq10b	coenzyme Q10 homolog B (S. cerevisiae)	Mus musculus coenzyme Q10 homolog B (S. cerevisiae) (Coq10b), nuclear gene encoding mitochondrial protein, transcript variant 1, mRNA [NM_001039710]	1.60271	6.42911e-06	4.93867e-05
1.07786	0.976803	0.664029	0.482061	0.637964	0.493206	0.58657	0.517722	0.679527	E130308A19Rik	RIKEN cDNA E130308A19 gene	Mus musculus RIKEN cDNA E130308A19 gene (E130308A19Rik), transcript variant 2, mRNA [NM_001015681]	1.60161	2.11762e-06	1.99402e-05
0.652052	0.184976	1.06609	1.14681	0.692596	0.810007	0.420866	0.461748	0.679393	Cirbp	cold inducible RNA binding protein	Mus musculus cold inducible RNA binding protein (Cirbp), mRNA [NM_007705]	1.60147	4.0873e-05	0.00023255
0.890883	0.866552	0.73476	0.59633	0.531881	0.540103	0.622074	0.651224	0.679226	Zfp707	zinc finger protein 707	Mus musculus zinc finger protein 707 (Zfp707), mRNA [NM_001081065]	1.60128	6.8196e-08	1.37831e-06
0.786607	0.702189	0.740808	0.633677	0.633401	0.556406	0.731294	0.640192	0.678072	Txn2	thioredoxin 2	Mus musculus thioredoxin mRNA, nuclear gene encoding mitochondrial protein, complete cds. [U85089]	1.6	4.6332e-09	1.9895e-07
1.02122	0.904166	0.85288	0.0874354	0.859519	0.540868	0.679843	0.478297	0.678028	Swsap1	SWIM type zinc finger 7 associated protein 1	Mus musculus SWIM type zinc finger 7 associated protein 1 (Swsap1), mRNA [NM_025870]	1.59995	3.73049e-05	0.00021503
0.987443	0.934499	0.265294	0.463353	0.632725	0.544604	0.78796	0.806704	0.677823	Gprc5a	G protein-coupled receptor, family C, group 5, member A	Mus musculus G protein-coupled receptor, family C, group 5, member A (Gprc5a), mRNA [NM_181444]	1.59972	4.09239e-06	3.38701e-05
0.608402	0.207352	0.869962	0.971598	0.688504	0.610618	0.91095	0.553698	0.677636	Lrig1	leucine-rich repeats and immunoglobulin-like domains 1	Mus musculus leucine-rich repeats and immunoglobulin-like domains 1 (Lrig1), mRNA [NM_008377]	1.59952	5.7683e-06	4.50238e-05
1.13883	0.819554	0.958954	0.297926	0.60641	0.371807	0.788143	0.437151	0.677347	Acsf3	acyl-CoA synthetase family member 3	Mus musculus acyl-CoA synthetase family member 3 (Acsf3), nuclear gene encoding mitochondrial protein, mRNA [NM_144932]	1.5992	3.40485e-05	0.000199817
1.00043	0.488387	0.877939	0.606101	0.734033	0.481991	0.815396	0.411974	0.677031	Sephs2	selenophosphate synthetase 2	Mus musculus selenophosphate synthetase 2 (Sephs2), mRNA [NM_009266]	1.59885	3.28008e-06	2.8304e-05
0.327938	1.97059	0.469631	0.550469	0.463369	0.215219	0.701653	0.711515	0.676298	C730049O14Rik	RIKEN cDNA C730049O14 gene	Mus musculus adult male liver tumor cDNA, RIKEN full-length enriched library, clone:C730049O14 product:unclassifiable, full insert sequence. [AK050462]	1.59803	0.00306409	0.00965308
0.563105	0.342379	1.05361	0.890151	0.477945	0.537561	0.745065	0.799485	0.676163	Zfp410	zinc finger protein 410	Mus musculus zinc finger protein 410 (Zfp410), transcript variant 1, mRNA [NM_144833]	1.59788	3.16404e-06	2.75971e-05
0.788596	0.675403	0.728929	0.633445	0.374584	0.22724	1.01181	0.964465	0.675559	Ube4a	ubiquitination factor E4A, UFD2 homolog (S. cerevisiae)	Mus musculus ubiquitination factor E4A, UFD2 homolog (S. cerevisiae) (Ube4a), mRNA [NM_145400]	1.59722	8.07834e-06	5.97224e-05
0.415063	0.581819	0.723499	0.706027	0.62031	0.571183	0.982556	0.798575	0.674879	2310008H09Rik	RIKEN cDNA 2310008H09 gene	Mus musculus RIKEN cDNA 2310008H09 gene (2310008H09Rik), transcript variant 1, mRNA [NM_023197]	1.59646	3.03682e-07	4.32478e-06
0.809444	0.636406	0.847272	0.90861	0.483729	0.565451	0.493988	0.653645	0.674818	Lrig3	leucine-rich repeats and immunoglobulin-like domains 3	Mus musculus leucine-rich repeats and immunoglobulin-like domains 3 (Lrig3), mRNA [NM_177152]	1.5964	2.27111e-07	3.4467e-06
0.84571	0.908798	0.736953	0.179793	0.781784	0.454834	0.905549	0.583404	0.674603	Zmiz1	zinc finger, MIZ-type containing 1	zinc finger, MIZ-type containing 1 [Source:MGI Symbol;Acc:MGI:3040693] [ENSMUST00000159766]	1.59616	1.01075e-05	7.17308e-05
1.21761	0.63199	1.13264	-0.00193369	0.844967	0.520661	0.740801	0.309844	0.674573	Ddr1	discoidin domain receptor family, member 1	Mus musculus Cak receptor kinase mRNA, complete cds. [L57509]	1.59612	0.00047285	0.00189264
1.01283	0.539565	1.07002	0.0682074	0.95176	0.734934	0.668162	0.350032	0.674439	Pkd2	polycystic kidney disease 2	Mus musculus polycystic kidney disease 2 (Pkd2), mRNA [NM_008861]	1.59598	0.000144937	0.000681179
0.879568	0.681089	1.03496	0.756154	0.585548	0.335777	0.658739	0.461109	0.674118	Fancc	Fanconi anemia, complementation group C	Mus musculus Fanconi anemia, complementation group C (Fancc), transcript variant 1, mRNA [NM_007985]	1.59562	2.64686e-06	2.39479e-05
0.568208	0.672819	0.878937	0.781004	0.459219	0.724112	0.662684	0.644672	0.673957	Tspan31	tetraspanin 31	Mus musculus tetraspanin 31 (Tspan31), mRNA [NM_025982]	1.59544	6.01402e-08	1.26479e-06
0.930093	0.64194	0.976127	0.65204	0.488454	0.31305	0.729898	0.657275	0.67361	B4galnt4	beta-1,4-N-acetyl-galactosaminyl transferase 4	Mus musculus beta-1,4-N-acetyl-galactosaminyl transferase 4 (B4galnt4), mRNA [NM_177897]	1.59506	2.17669e-06	2.0397e-05
0.601504	0.719064	0.814505	0.588367	0.444328	0.501526	0.919127	0.800439	0.673608	Usp40	ubiquitin specific peptidase 40	Mus musculus ubiquitin specific peptidase 40 (Usp40), transcript variant 2, mRNA [NM_001033291]	1.59506	2.74297e-07	3.96472e-06
1.25336	1.0704	0.660601	0.653196	0.418983	0.393238	0.447627	0.487607	0.673127	Rdh5	retinol dehydrogenase 5	Mus musculus retinol dehydrogenase 5 (Rdh5), mRNA [NM_134006]	1.59453	3.32768e-05	0.000196318
0.44217	0.51992	0.874005	1.08669	0.492229	0.558687	0.684967	0.724454	0.67289	BC029214	cDNA sequence BC029214	Mus musculus cDNA sequence BC029214 (BC029214), mRNA [NM_153557]	1.59426	1.8241e-06	1.77339e-05
0.641591	0.65844	0.519463	0.523393	0.54959	0.521644	1.02506	0.933329	0.671563	Prrx2	paired related homeobox 2	Mus musculus paired related homeobox 2, mRNA (cDNA clone MGC:169496 IMAGE:8860891), complete cds. [BC137872]	1.5928	8.2258e-07	9.44368e-06
0.307525	0.315334	0.673269	0.644741	0.918117	0.909594	0.818603	0.784713	0.671487	BC096441	cDNA sequence BC096441	Mus musculus cDNA sequence BC096441 (BC096441), transcript variant 1, mRNA [NM_001034097]	1.59271	3.63902e-06	3.08492e-05
0.793694	0.498111	0.636534	0.479908	0.805017	0.679034	0.711531	0.759093	0.670365	Slc35f5	solute carrier family 35, member F5	Mus musculus solute carrier family 35, member F5 (Slc35f5), mRNA [NM_028787]	1.59148	6.68519e-08	1.3602e-06
0.939557	0.751731	0.870692	0.898998	0.501065	0.471641	0.486365	0.438577	0.669828	Rorc	RAR-related orphan receptor gamma	Mus musculus RAR-related orphan receptor gamma (Rorc), mRNA [NM_011281]	1.59088	1.65605e-06	1.63924e-05
0.712521	1.02502	0.573761	0.714658	0.456784	0.450612	0.624441	0.79651	0.669289	Zfp513	zinc finger protein 513	Mus musculus zinc finger protein 513 (Zfp513), transcript variant 1, mRNA [NM_175311]	1.59029	8.12782e-07	9.36152e-06
0.143108	0.0672602	1.11688	0.942646	0.832071	0.711664	0.831383	0.701999	0.668376	Arl6ip1	ADP-ribosylation factor-like 6 interacting protein 1	Mus musculus ADP-ribosylation factor-like 6 interacting protein 1 (Arl6ip1), mRNA [NM_019419]	1.58928	0.0001119	0.000546193
1.01542	0.628421	1.04224	0.372174	0.734568	0.443134	0.70972	0.394037	0.667464	Emilin1	elastin microfibril interfacer 1	Mus musculus elastin microfibril interfacer 1 (Emilin1), mRNA [NM_133918]	1.58828	1.79797e-05	0.000116444
0.658197	0.489428	0.987072	0.889371	0.6091	0.457601	0.716013	0.530433	0.667152	Hbp1	high mobility group box transcription factor 1	Mus musculus high mobility group box transcription factor 1 (Hbp1), transcript variant 2, mRNA [NM_177993]	1.58794	7.56677e-07	8.83012e-06
0.887788	0.577303	0.957997	0.607386	0.774963	0.307623	0.83689	0.38076	0.666339	Map3k19	mitogen-activated protein kinase kinase kinase 19	Mus musculus mitogen-activated protein kinase kinase kinase 19 (Map3k19), mRNA [NM_011737]	1.58704	8.52972e-06	6.24944e-05
0.58908	0.253046	1.02423	0.510754	0.803492	0.713962	0.872601	0.56163	0.666099	Pax6	paired box gene 6	Mus musculus paired box gene 6 (Pax6), transcript variant 3, mRNA [NM_013627]	1.58678	7.28876e-06	5.47223e-05
0.98047	0.679922	0.766051	0.554635	0.771312	0.440723	0.70951	0.424851	0.665934	D930016D06Rik	RIKEN cDNA D930016D06 gene	Mus musculus RIKEN cDNA D930016D06 gene (D930016D06Rik), non-coding RNA [NR_030673]	1.5866	1.1361e-06	1.21753e-05
0.645467	0.572442	0.761063	0.867631	0.62366	0.786186	0.463835	0.605674	0.665745	Gstm5	glutathione S-transferase, mu 5	Mus musculus glutathione S-transferase, mu 5 (Gstm5), mRNA [NM_010360]	1.58639	6.91623e-08	1.39255e-06
0.61073	0.207117	0.871557	1.07066	0.722994	0.60147	0.671061	0.567449	0.66538	Slc25a16	solute carrier family 25 (mitochondrial carrier, Graves disease autoantigen), member 16	Mus musculus solute carrier family 25 (mitochondrial carrier, Graves disease autoantigen), member 16 (Slc25a16), nuclear gene encoding mitochondrial protein, mRNA [NM_175194]	1.58599	6.84729e-06	5.20512e-05
0.884243	1.35819	0.340288	0.398921	0.326291	0.76549	0.467276	0.780706	0.665175	Ppp1r15a	protein phosphatase 1, regulatory (inhibitor) subunit 15A	Mus musculus protein phosphatase 1, regulatory (inhibitor) subunit 15A (Ppp1r15a), mRNA [NM_008654]	1.58576	0.000110719	0.000541297
0.705319	0.648665	0.814722	0.510871	0.578647	0.471023	0.878177	0.704193	0.663952	Slc31a1	solute carrier family 31, member 1	Mus musculus solute carrier family 31, member 1 (Slc31a1), mRNA [NM_175090]	1.58442	1.43011e-07	2.41326e-06
0.752709	0.591463	1.01705	0.865355	0.612414	0.474396	0.53527	0.449902	0.66232	Slc22a5	solute carrier family 22 (organic cation transporter), member 5	Mus musculus solute carrier family 22 (organic cation transporter), member 5 (Slc22a5), mRNA [NM_011396]	1.58263	1.11653e-06	1.19958e-05
0.738574	0.346893	0.884913	0.709885	0.735686	0.433277	0.862568	0.586183	0.662247	Gna13	guanine nucleotide binding protein, alpha 13	Mus musculus guanine nucleotide binding protein, alpha 13 (Gna13), mRNA [NM_010303]	1.58255	1.56221e-06	1.56235e-05
0.534639	0.533031	0.69331	1.06526	0.42867	0.667177	0.563554	0.808072	0.661714	Slc38a2	solute carrier family 38, member 2	Mus musculus 13 days embryo heart cDNA, RIKEN full-length enriched library, clone:D330050A21 product:solute carrier family 38, member 2, full insert sequence. [AK164568]	1.58196	1.66937e-06	1.64936e-05
0.235291	0.727233	0.869058	0.799378	0.471564	0.660879	0.696385	0.832264	0.661506	Grina	glutamate receptor, ionotropic, N-methyl D-aspartate-associated protein 1 (glutamate binding)	Mus musculus glutamate receptor, ionotropic, N-methyl D-aspartate-associated protein 1 (glutamate binding) (Grina), mRNA [NM_023168]	1.58173	2.60773e-06	2.36643e-05
0.95357	0.723515	0.703915	0.638418	0.692705	0.427061	0.661871	0.490942	0.6615	Fdxr	ferredoxin reductase	Mus musculus ferredoxin reductase (Fdxr), nuclear gene encoding mitochondrial protein, mRNA [NM_007997]	1.58173	3.06443e-07	4.35535e-06
0.843579	0.410263	0.973654	0.46437	0.817951	0.641286	0.70988	0.426035	0.660877	Klf15	Kruppel-like factor 15	Mus musculus Kruppel-like factor 15 (Klf15), mRNA [NM_023184]	1.58104	4.05469e-06	3.36236e-05
0.479012	0.376555	1.02818	0.85106	0.744537	0.481246	0.782491	0.539957	0.66038	Ormdl2	ORM1-like 2 (S. cerevisiae)	Mus musculus ORM1-like 2 (S. cerevisiae) (Ormdl2), mRNA [NM_024180]	1.5805	3.16724e-06	2.76104e-05
0.442988	0.508353	0.679678	0.755604	0.470501	0.749176	0.74093	0.93432	0.660194	Tenm3	teneurin transmembrane protein 3	Mus musculus teneurin transmembrane protein 3 (Tenm3), transcript variant 1, mRNA [NM_011857]	1.58029	4.5747e-07	5.95563e-06
0.915742	0.53571	0.781316	0.589783	0.763118	0.593921	0.623843	0.474266	0.659712	Nfatc4	nuclear factor of activated T cells, cytoplasmic, calcineurin dependent 4	Mus musculus nuclear factor of activated T cells, cytoplasmic, calcineurin dependent 4 (Nfatc4), transcript variant 1, mRNA [NM_023699]	1.57977	2.52328e-07	3.71836e-06
0.785992	0.647594	0.904486	0.741008	0.735995	0.723775	0.294378	0.442241	0.659434	Sh3tc1	SH3 domain and tetratricopeptide repeats 1	Mus musculus SH3 domain and tetratricopeptide repeats 1 (Sh3tc1), mRNA [NM_194344]	1.57946	1.0612e-06	1.15236e-05
0.599655	0.749099	0.684602	0.663692	0.6331	0.930973	0.370453	0.643555	0.659391	Sorbs1	sorbin and SH3 domain containing 1	Mus musculus sorbin and SH3 domain containing 1 (Sorbs1), transcript variant 2, mRNA [NM_178362]	1.57942	3.09705e-07	4.38422e-06
1.22923	0.712453	0.9579	0.544562	0.688992	0.506182	0.405131	0.219618	0.658009	Bfsp2	beaded filament structural protein 2, phakinin	Mus musculus beaded filament structural protein 2, phakinin (Bfsp2), mRNA [NM_001002896]	1.5779	5.71082e-05	0.000308652
0.941611	0.910432	0.618166	0.348974	0.759356	0.546666	0.648576	0.487313	0.657637	Thsd4	thrombospondin, type I, domain containing 4	Mus musculus thrombospondin, type I, domain containing 4 (Thsd4), transcript variant 2, mRNA [NM_172444]	1.5775	1.62932e-06	1.61655e-05
0.685869	0.766438	0.921672	0.687821	0.548491	0.491308	0.551741	0.600781	0.656765	Acsf2	acyl-CoA synthetase family member 2	Mus musculus acyl-CoA synthetase family member 2 (Acsf2), mRNA [NM_153807]	1.57654	1.18407e-07	2.08753e-06
0.750161	0.208925	1.14536	0.845211	0.877754	0.635927	0.598034	0.187068	0.656056	N4bp2l1	NEDD4 binding protein 2-like 1	Mus musculus NEDD4 binding protein 2-like 1 (N4bp2l1), mRNA [NM_133898]	1.57577	7.82501e-05	0.000403139
0.710963	0.495019	1.08996	0.371616	0.803019	0.379831	0.856427	0.538866	0.655712	Smox	spermine oxidase	Mus musculus spermine oxidase (Smox), transcript variant 2, mRNA [NM_145533]	1.57539	1.82844e-05	0.000117914
0.745728	0.730475	1.04908	0.318818	0.538652	0.824795	0.490979	0.54683	0.65567	Col9a3	collagen, type IX, alpha 3	Mus musculus collagen, type IX, alpha 3 (Col9a3), mRNA [NM_009936]	1.57535	7.29388e-06	5.47414e-05
0.615093	0.458392	0.913688	0.732761	0.671912	0.472764	0.798962	0.574669	0.65478	Dlat	dihydrolipoamide S-acetyltransferase (E2 component of pyruvate dehydrogenase complex)	Mus musculus dihydrolipoamide S-acetyltransferase (E2 component of pyruvate dehydrogenase complex) (Dlat), nuclear gene encoding mitochondrial protein, mRNA [NM_145614]	1.57438	3.1521e-07	4.43841e-06
0.371048	0.397064	0.872831	0.894148	0.622811	0.437473	0.885679	0.75292	0.654247	Fibp	fibroblast growth factor (acidic) intracellular binding protein	Mus musculus fibroblast growth factor (acidic) intracellular binding protein (Fibp), transcript variant 2, mRNA [NM_021438]	1.57379	3.12123e-06	2.73211e-05
0.93971	0.674999	0.918177	0.689684	0.803148	0.314304	0.625424	0.261999	0.653431	H13	histocompatibility 13	Mus musculus histocompatibility 13 (H13), transcript variant 2, mRNA [NM_010376]	1.5729	1.21753e-05	8.36582e-05
0.659914	0.95313	0.470341	0.581406	0.438277	0.765582	0.544961	0.813152	0.653345	Cluh	clustered mitochondria (cluA/CLU1) homolog	Mus musculus clustered mitochondria (cluA/CLU1) homolog (Cluh), nuclear gene encoding mitochondrial protein, mRNA [NM_001081158]	1.57281	9.66926e-07	1.06799e-05
0.182988	0.5217	0.804611	0.6722	0.950584	0.966566	0.582283	0.543651	0.653073	Atp1b2	ATPase, Na+/K+ transporting, beta 2 polypeptide	Mus musculus ATPase, Na+/K+ transporting, beta 2 polypeptide (Atp1b2), mRNA [NM_013415]	1.57251	9.03284e-06	6.56154e-05
0.826415	0.789234	0.612584	0.846608	0.405241	0.570302	0.487884	0.68236	0.652578	0610011F06Rik	RIKEN cDNA 0610011F06 gene	Mus musculus RIKEN cDNA 0610011F06 gene (0610011F06Rik), mRNA [NM_026686]	1.57198	3.60112e-07	4.943e-06
0.75113	0.597884	1.17704	1.15801	0.347549	0.234855	0.261161	0.687959	0.651948	Gja4	gap junction protein, alpha 4	Mus musculus gap junction protein, alpha 4 (Gja4), mRNA [NM_008120]	1.57129	0.000148652	0.000696178
1.00291	0.426256	1.05435	0.351304	0.658952	0.48999	0.753159	0.474672	0.651449	Cacng5	calcium channel, voltage-dependent, gamma subunit 5	Mus musculus calcium channel, voltage-dependent, gamma subunit 5 (Cacng5), transcript variant 2, mRNA [NM_080644]	1.57075	2.81932e-05	0.000170684
0.518053	0.573295	0.846266	0.669314	1.06058	0.998131	0.324469	0.216981	0.650886	Plekhb1	pleckstrin homology domain containing, family B (evectins) member 1	Mus musculus pleckstrin homology domain containing, family B (evectins) member 1 (Plekhb1), transcript variant 1, mRNA [NM_013746]	1.57013	2.91908e-05	0.000175922
1.15748	1.0242	0.476274	0.461909	0.705254	0.556224	0.513371	0.310887	0.6507	Abcb6	ATP-binding cassette, sub-family B (MDR/TAP), member 6	Mus musculus ATP-binding cassette, sub-family B (MDR/TAP), member 6 (Abcb6), nuclear gene encoding mitochondrial protein, mRNA [NM_023732]	1.56993	2.41288e-05	0.000149179
0.411423	0.0930192	0.902833	0.444887	1.08507	0.508776	1.21115	0.547164	0.65054	Slc16a2	solute carrier family 16 (monocarboxylic acid transporters), member 2	Mus musculus solute carrier family 16 (monocarboxylic acid transporters), member 2 (Slc16a2), mRNA [NM_009197]	1.56976	0.000285846	0.00122484
0.836312	0.659738	0.695196	0.654065	0.730524	0.562384	0.543085	0.517263	0.649821	Blvrb	biliverdin reductase B (flavin reductase (NADPH))	Mus musculus biliverdin reductase B (flavin reductase (NADPH)) (Blvrb), mRNA [NM_144923]	1.56897	3.20504e-08	8.04103e-07
0.442285	0.762496	0.511833	0.979897	0.60627	0.777324	0.634813	0.482421	0.649667	Mvb12b	multivesicular body subunit 12B	Mus musculus multivesicular body subunit 12B (Mvb12b), mRNA [NM_175184]	1.56881	1.35119e-06	1.39529e-05
0.919565	0.717915	0.768658	0.587463	0.542215	0.429784	0.732826	0.498723	0.649644	Elof1	elongation factor 1 homolog (ELF1, S. cerevisiae)	Mus musculus elongation factor 1 homolog (ELF1, S. cerevisiae) (Elof1), mRNA [NM_170777]	1.56878	4.04354e-07	5.41738e-06
0.38606	0.660543	0.27811	1.06683	0.165452	0.630445	0.586752	1.42245	0.64958	Gpx4	glutathione peroxidase 4	Mus musculus glutathione peroxidase 4 (Gpx4), transcript variant 1, mRNA [NM_001037741]	1.56871	0.000647774	0.00248789
0.483919	0.409803	0.691958	0.689062	0.840884	0.68354	0.712512	0.684465	0.649518	Pcdh17	protocadherin 17	Mus musculus protocadherin 17 (Pcdh17), mRNA [NM_001013753]	1.56864	1.02004e-07	1.87368e-06
0.35172	0.326773	0.955633	0.318774	0.801135	0.621593	0.990667	0.829315	0.649451	Emb	embigin	Mus musculus embigin (Emb), mRNA [NM_010330]	1.56857	2.83377e-05	0.000171461
0.754413	0.412695	1.00917	0.918281	0.275591	0.188732	0.901559	0.734603	0.64938	Foxd1	forkhead box D1	Mus musculus forkhead box D1 (Foxd1), mRNA [NM_008242]	1.56849	4.29458e-05	0.000242708
0.587322	0.227489	0.836721	1.06265	0.494179	0.732235	0.535112	0.716419	0.649016	Ndfip1	Nedd4 family interacting protein 1	Mus musculus Nedd4 family interacting protein 1, mRNA (cDNA clone IMAGE:3498315). [BC020359]	1.5681	9.07663e-06	6.58435e-05
0.407493	0.393645	1.0099	1.1163	0.660769	0.756309	0.354258	0.486851	0.64819	Gbp6	guanylate binding protein 6	Mus musculus guanylate binding protein 6 (Gbp6), mRNA [NM_194336]	1.5672	2.2161e-05	0.000138911
0.578955	0.517301	0.751038	0.683199	0.953629	0.519252	0.770278	0.402133	0.646973	Gsdma	gasdermin A	Mus musculus gasdermin A (Gsdma), mRNA [NM_021347]	1.56588	1.11434e-06	1.19843e-05
0.00445678	0.101944	1.30072	1.07923	0.786353	0.731462	0.600559	0.563993	0.64609	Aldoc	aldolase C, fructose-bisphosphate	Mus musculus aldolase C, fructose-bisphosphate (Aldoc), mRNA [NM_009657]	1.56492	0.000506645	0.00201088
0.938428	0.452197	0.886578	0.532522	0.702459	0.529373	0.773354	0.353086	0.646	Sp8	trans-acting transcription factor 8	Mus musculus trans-acting transcription factor 8 (Sp8), mRNA [NM_177082]	1.56482	4.96832e-06	3.97578e-05
0.380229	0.307453	1.10694	0.656718	0.754323	0.144368	0.979554	0.836735	0.64579	1700019G17Rik	RIKEN cDNA 1700019G17 gene	Mus musculus RIKEN cDNA 1700019G17 gene (1700019G17Rik), transcript variant 1, mRNA [NM_029331]	1.5646	0.000111123	0.000542772
0.965718	0.85944	0.710441	0.560052	0.492005	0.410806	0.672961	0.493468	0.645611	Tmem180	transmembrane protein 180	Mus musculus transmembrane protein 180 (Tmem180), mRNA [NM_029186]	1.5644	1.13922e-06	1.21878e-05
0.449655	0.300667	0.996883	0.254506	0.730646	0.395215	1.15041	0.883516	0.645187	Ndrg4	N-myc downstream regulated gene 4	Mus musculus N-myc downstream regulated gene 4 (Ndrg4), transcript variant B, mRNA [NM_145602]	1.56394	0.000127833	0.000611884
0.834552	0.252954	0.944057	0.460121	0.475481	0.0896224	1.34626	0.757075	0.645016	Gpr137b	G protein-coupled receptor 137B	Mus musculus G protein-coupled receptor 137B (Gpr137b), mRNA [NM_031999]	1.56376	0.00046375	0.00185889
0.889659	0.597374	0.698535	0.284108	0.936668	0.744385	0.619481	0.388942	0.644894	Dennd2a	DENN/MADD domain containing 2A	Mus musculus DENN/MADD domain containing 2A (Dennd2a), mRNA [NM_172477]	1.56362	5.39411e-06	4.25533e-05
0.841276	0.71916	0.508833	0.42594	0.754381	0.593434	0.678293	0.635005	0.64454	Nt5dc3	5'-nucleotidase domain containing 3	Mus musculus 5'-nucleotidase domain containing 3 (Nt5dc3), mRNA [NM_175331]	1.56324	1.05893e-07	1.92672e-06
0.669972	0.721962	0.795819	0.753097	0.606512	0.569588	0.530315	0.508407	0.644459	Mtmr11	myotubularin related protein 11	Mus musculus myotubularin related protein 11 (Mtmr11), mRNA [NM_181409]	1.56315	2.65713e-08	7.11536e-07
1.02451	0.941817	0.558911	0.674901	0.335766	0.435311	0.56376	0.620304	0.64441	Pam16	presequence translocase-asssociated motor 16 homolog (S. cerevisiae)	Mus musculus presequence translocase-asssociated motor 16 homolog (S. cerevisiae) (Pam16), nuclear gene encoding mitochondrial protein, mRNA [NM_025571]	1.5631	4.43938e-06	3.61925e-05
0.726755	0.44583	0.869064	0.670505	0.416091	0.464459	0.860596	0.697429	0.643841	Nfs1	nitrogen fixation gene 1 (S. cerevisiae)	Mus musculus nitrogen fixation gene 1 (S. cerevisiae) (Nfs1), mRNA [NM_010911]	1.56248	9.07906e-07	1.02191e-05
0.758861	0.348233	0.795865	0.645343	0.696761	0.492884	0.79364	0.618458	0.643756	Mex3b	mex3 homolog B (C. elegans)	Mus musculus mex3 homolog B (C. elegans) (Mex3b), mRNA [NM_175366]	1.56239	5.00424e-07	6.39087e-06
0.759571	0.467316	0.589058	0.718858	0.982853	0.77232	0.536801	0.322543	0.643665	Fcgr4	Fc receptor, IgG, low affinity IV	Mus musculus Fc receptor, IgG, low affinity IV (Fcgr4), mRNA [NM_144559]	1.56229	2.35377e-06	2.17401e-05
0.667716	0.275751	1.44737	0.621712	0.643096	0.181204	0.717885	0.586021	0.642595	Gpam	glycerol-3-phosphate acyltransferase, mitochondrial	Mus musculus glycerol-3-phosphate acyltransferase, mitochondrial (Gpam), nuclear gene encoding mitochondrial protein, mRNA [NM_008149]	1.56113	0.000309391	0.00131355
1.25732	1.21596	0.437489	0.466562	0.327063	0.287447	0.642485	0.500497	0.641853	Spr	sepiapterin reductase	Mus musculus sepiapterin reductase (Spr), mRNA [NM_011467]	1.56033	0.00018736	0.000851082
0.850997	0.389648	0.919777	0.487423	0.865392	0.510173	0.720693	0.389536	0.641705	Mfap3l	microfibrillar-associated protein 3-like	Mus musculus microfibrillar-associated protein 3-like (Mfap3l), transcript variant 1, mRNA [NM_027756]	1.56017	7.85515e-06	5.82547e-05
0.863449	0.830139	0.749479	0.453871	0.676239	0.616788	0.542244	0.396438	0.641081	Acad10	acyl-Coenzyme A dehydrogenase family, member 10	Mus musculus acyl-Coenzyme A dehydrogenase family, member 10 (Acad10), mRNA [NM_028037]	1.5595	5.74273e-07	7.14046e-06
0.387235	0.0943079	1.2079	0.885535	0.711056	0.677361	0.613851	0.551242	0.641061	Tril	TLR4 interactor with leucine-rich repeats	Mus musculus 12 days embryo spinal ganglion cDNA, RIKEN full-length enriched library, clone:D130047M14 product:hypothetical Fibronectin type III structure containing protein, full insert sequence. [AK051421]	1.55948	6.99227e-05	0.000366408
0.796797	0.860097	0.848412	0.187512	0.379438	0.48463	0.703846	0.856467	0.63965	Apbb3	amyloid beta (A4) precursor protein-binding, family B, member 3	Mus musculus amyloid beta (A4) precursor protein-binding, family B, member 3 (Apbb3), mRNA [NM_146085]	1.55795	1.65781e-05	0.00010906
1.60035	1.24308	0.54357	0.347479	0.625104	0.206942	0.371268	0.1783	0.639511	Mt1	metallothionein 1	Mus musculus metallothionein 1 (Mt1), mRNA [NM_013602]	1.5578	0.00172945	0.0058507
0.684365	0.478534	0.677168	0.355784	1.02731	0.516279	0.80593	0.568409	0.639222	Mll3	myeloid/lymphoid or mixed-lineage leukemia 3	Mus musculus myeloid/lymphoid or mixed-lineage leukemia 3 (Mll3), mRNA [NM_001081383]	1.55749	4.43756e-06	3.61916e-05
0.917765	0.470514	0.950015	0.599647	0.692634	0.602756	0.436861	0.443225	0.639177	Skil	SKI-like	Mus musculus SKI-like (Skil), transcript variant 1, mRNA [NM_011386]	1.55744	2.85626e-06	2.54404e-05
0.797323	0.814591	0.785569	0.232907	0.636242	0.698219	0.506444	0.635655	0.638369	Tppp3	tubulin polymerization-promoting protein family member 3	Mus musculus tubulin polymerization-promoting protein family member 3 (Tppp3), mRNA [NM_026481]	1.55657	2.17358e-06	2.03787e-05
0.811233	0.715517	0.667861	0.547431	0.58959	0.498385	0.669018	0.604228	0.637908	Mnt	max binding protein	Mus musculus max binding protein (Mnt), mRNA [NM_010813]	1.55607	2.45749e-08	6.77348e-07
0.66895	0.50052	0.913551	0.764711	0.559496	0.379296	0.749272	0.561301	0.637137	ATP6	ATP synthase F0 subunit 6	mitochondrially encoded ATP synthase 6 [Source:MGI Symbol;Acc:MGI:99927] [ENSMUST00000082408]	1.55524	6.15579e-07	7.52863e-06
0.590306	0.462449	0.879326	0.898782	0.233187	0.218405	0.949707	0.862175	0.636792	Ahr	aryl-hydrocarbon receptor	Mus musculus aryl-hydrocarbon receptor (Ahr), mRNA [NM_013464]	1.55487	3.47866e-05	0.000203419
1.88432	1.54143	-0.168102	0.0374136	0.459847	0.364114	0.698079	0.268582	0.63571	Emd	emerin	Mus musculus emerin (Emd), mRNA [NM_007927]	1.5537	0.0122892	0.0325519
0.727037	0.0933271	1.0756	0.833953	1.05335	0.272922	0.82494	0.203439	0.635571	Fam217b	family with sequence similarity 217, member B	Mus musculus adult male colon cDNA, RIKEN full-length enriched library, clone:9030418K01 product:unclassifiable, full insert sequence. [AK018518]	1.55355	0.000483002	0.00192965
0.75337	0.621087	0.516232	0.555659	0.215169	0.170312	1.21052	1.04161	0.635495	Cxcl12	chemokine (C-X-C motif) ligand 12	Mus musculus chemokine (C-X-C motif) ligand 12 (Cxcl12), transcript variant 3, mRNA [NM_001012477]	1.55347	0.000139638	0.000659773
0.36904	0.300784	0.281351	0.482213	0.969771	0.871113	0.941639	0.862488	0.6348	Cthrc1	collagen triple helix repeat containing 1	Mus musculus 13 days embryo spinal cord cDNA, RIKEN full-length enriched library, clone:G630029K15 product:unclassifiable, full insert sequence. [AK090258]	1.55272	3.65711e-05	0.000211815
0.87888	0.60969	0.805815	0.719601	0.450723	0.435881	0.646287	0.527838	0.634339	Dap3	death associated protein 3	Mus musculus death associated protein 3 (Dap3), nuclear gene encoding mitochondrial protein, transcript variant 2, mRNA [NM_022994]	1.55223	4.22816e-07	5.6222e-06
1.11906	0.875089	0.904975	0.612598	0.625578	0.612502	0.276727	0.0472303	0.634219	Tnfrsf25	tumor necrosis factor receptor superfamily, member 25	Mus musculus tumor necrosis factor receptor superfamily, member 25 (Tnfrsf25), mRNA [NM_033042]	1.5521	0.000110892	0.000541893
0.955941	0.481697	0.832578	0.381967	0.717656	0.534613	0.746966	0.421378	0.6341	Ficd	FIC domain containing	Mus musculus FIC domain containing (Ficd), mRNA [NM_001010825]	1.55197	5.46891e-06	4.30189e-05
0.784991	0.480765	0.740403	0.360543	0.95975	0.343013	0.788532	0.614737	0.634092	Prrc2c	proline-rich coiled-coil 2C	Mus musculus proline-rich coiled-coil 2C (Prrc2c), mRNA [NM_001081290]	1.55196	9.05062e-06	6.56991e-05
0.679032	1.01436	0.617254	0.667698	0.35708	0.525432	0.511705	0.691192	0.632968	Clptm1	cleft lip and palate associated transmembrane protein 1	Mus musculus cleft lip and palate associated transmembrane protein 1 (Clptm1), mRNA [NM_019649]	1.55075	1.56036e-06	1.56124e-05
0.73739	0.685267	0.84831	0.183376	0.729761	0.706464	0.579451	0.584484	0.631813	Emc8	ER membrane protein complex subunit 8	Mus musculus ER membrane protein complex subunit 8 (Emc8), mRNA [NM_010926]	1.54951	3.67956e-06	3.10949e-05
1.1029	0.547169	0.569942	0.524039	0.906848	0.533068	0.525855	0.34302	0.631605	Acbd7	acyl-Coenzyme A binding domain containing 7	Mus musculus acyl-Coenzyme A binding domain containing 7 (Acbd7), mRNA [NM_030063]	1.54929	1.40238e-05	9.45082e-05
0.59529	0.195319	1.05601	0.790389	0.380628	0.595668	0.724509	0.711225	0.631129	Btg1	B cell translocation gene 1, anti-proliferative	Mus musculus B cell translocation gene 1, anti-proliferative (Btg1), mRNA [NM_007569]	1.54878	1.60832e-05	0.000106331
0.79717	0.549709	0.84355	0.900654	0.505808	0.393173	0.608349	0.450277	0.631086	Mterfd3	MTERF domain containing 3	Mus musculus MTERF domain containing 3 (Mterfd3), mRNA [NM_028832]	1.54873	1.41912e-06	1.45274e-05
0.929783	1.05891	0.614052	0.562786	0.417544	0.410197	0.531359	0.520289	0.630615	Pex11a	peroxisomal biogenesis factor 11 alpha	Mus musculus peroxisomal biogenesis factor 11 alpha (Pex11a), mRNA [NM_011068]	1.54823	5.66153e-06	4.43372e-05
0.569191	0.403546	0.904932	0.811328	0.576158	0.453636	0.77455	0.546594	0.629992	Adal	adenosine deaminase-like	Mus musculus adenosine deaminase-like (Adal), mRNA [NM_029475]	1.54756	9.23932e-07	1.03285e-05
0.589313	0.194584	0.963795	0.750081	0.610009	0.403966	0.936256	0.587361	0.629421	Cisd3	CDGSH iron sulfur domain 3	Mus musculus CDGSH iron sulfur domain 3 (Cisd3), mRNA [NM_001085500]	1.54694	1.68069e-05	0.000110123
0.636625	0.737077	0.756096	0.751846	0.565998	0.65477	0.403761	0.525101	0.628909	2310003H01Rik	RIKEN cDNA 2310003H01 gene	Mus musculus RIKEN cDNA 2310003H01 gene (2310003H01Rik), mRNA [NM_027980]	1.5464	8.44974e-08	1.61854e-06
0.739054	0.583695	0.506772	0.505837	1.08584	0.799663	0.691154	0.11417	0.628273	Crhbp	corticotropin releasing hormone binding protein	Mus musculus corticotropin releasing hormone binding protein (Crhbp), mRNA [NM_198408]	1.54571	3.32652e-05	0.000196305
0.564408	0.507883	1.10831	0.304868	0.903378	0.427859	0.622166	0.587198	0.628259	9330133O14Rik	RIKEN cDNA 9330133O14 gene	Mus musculus RIKEN cDNA 9330133O14 gene (9330133O14Rik), non-coding RNA [NR_045696]	1.5457	3.17929e-05	0.000189032
0.639718	0.254295	0.790916	0.585899	0.854512	0.321022	1.04466	0.533074	0.628012	D15Ertd621e	DNA segment, Chr 15, ERATO Doi 621, expressed	Mus musculus DNA segment, Chr 15, ERATO Doi 621, expressed (D15Ertd621e), mRNA [NM_145959]	1.54543	3.23049e-05	0.000191435
1.07605	0.485521	0.94926	0.99951	0.486424	0.373339	0.406084	0.246071	0.627782	Zfp763	zinc finger protein 763	Mus musculus zinc finger protein 763 (Zfp763), mRNA [NM_028543]	1.54519	8.97698e-05	0.000453047
0.496371	0.425837	0.904233	0.66537	0.806085	0.635129	0.614527	0.46696	0.626814	Htra3	HtrA serine peptidase 3	Mus musculus HtrA serine peptidase 3 (Htra3), transcript variant 1, mRNA [NM_030127]	1.54415	6.12487e-07	7.49723e-06
0.843536	0.418252	0.800485	0.327767	0.807864	0.517476	0.886288	0.40981	0.626435	Epb4.1l4b	erythrocyte protein band 4.1-like 4b	Mus musculus erythrocyte protein band 4.1-like 4b (Epb4.1l4b), mRNA [NM_019427]	1.54375	1.32507e-05	9.00978e-05
0.399682	0.674409	0.680968	0.572533	0.411236	0.636785	0.848921	0.786665	0.6264	Gnpda1	glucosamine-6-phosphate deaminase 1	Mus musculus glucosamine-6-phosphate deaminase 1 (Gnpda1), mRNA [NM_011937]	1.54371	5.42527e-07	6.80688e-06
0.739923	0.798286	0.439317	0.389736	0.894357	0.651875	0.642911	0.445348	0.625219	Tob2	transducer of ERBB2, 2	Mus musculus transducer of ERBB2, 2 (Tob2), mRNA [NM_020507]	1.54245	1.2098e-06	1.27792e-05
0.964367	1.42592	0.210766	0.323709	0.445	0.273794	0.987108	0.370132	0.6251	Vapb	vesicle-associated membrane protein, associated protein B and C	Mus musculus vesicle-associated membrane protein, associated protein B and C (Vapb), mRNA [NM_019806]	1.54232	0.000843109	0.00312194
0.751772	0.675551	0.392245	0.49245	0.67251	0.572075	0.683503	0.757061	0.624646	Kazald1	Kazal-type serine peptidase inhibitor domain 1	Mus musculus Kazal-type serine peptidase inhibitor domain 1 (Kazald1), mRNA [NM_178929]	1.54183	1.06959e-07	1.93217e-06
0.751225	0.579344	0.770492	0.603591	0.604792	0.493883	0.698419	0.495255	0.624625	Shoc2	soc-2 (suppressor of clear) homolog (C. elegans)	Mus musculus soc-2 (suppressor of clear) homolog (C. elegans) (Shoc2), transcript variant 1, mRNA [NM_019658]	1.54181	5.88134e-08	1.24365e-06
0.866956	0.873396	0.626767	0.694972	0.491464	0.56152	0.485517	0.392515	0.624138	Lman2l	lectin, mannose-binding 2-like	Mus musculus lectin, mannose-binding 2-like (Lman2l), mRNA [NM_001013374]	1.54129	7.60524e-07	8.86528e-06
0.716709	0.534846	0.892324	0.368592	0.723483	0.491629	0.667739	0.59628	0.62395	Cd320	CD320 antigen	Mus musculus CD320 antigen (Cd320), mRNA [NM_019421]	1.54109	1.04739e-06	1.13911e-05
0.888729	0.541669	0.712901	0.441782	0.570887	0.317588	0.925347	0.591715	0.623827	Tyrp1	tyrosinase-related protein 1	Mus musculus tyrosinase-related protein 1 (Tyrp1), mRNA [NM_031202]	1.54096	4.6875e-06	3.78359e-05
0.383455	-0.0552278	0.804741	0.769405	0.716199	0.887585	0.924028	0.552387	0.622822	4833414E09Rik	RIKEN cDNA 4833414E09 gene	Mus musculus 0 day neonate head cDNA, RIKEN full-length enriched library, clone:4833414E09 product:unclassifiable, full insert sequence. [AK014695]	1.53988	9.55754e-05	0.000478147
0.810822	0.608128	0.667623	0.314489	0.938452	0.64072	0.650361	0.351548	0.622768	Col23a1	collagen, type XXIII, alpha 1	Mus musculus collagen, type XXIII, alpha 1 (Col23a1), mRNA [NM_153393]	1.53983	4.57671e-06	3.71129e-05
0.654347	0.681964	0.524031	0.841057	0.535523	0.778236	0.289747	0.675772	0.622585	Acyp2	acylphosphatase 2, muscle type	Mus musculus acylphosphatase 2, muscle type (Acyp2), mRNA [NM_029344]	1.53963	1.30559e-06	1.35942e-05
0.601711	0.624009	0.662333	0.765498	0.737381	0.713467	0.346001	0.526785	0.622148	Fkbp7	FK506 binding protein 7	Mus musculus FK506 binding protein 7 (Fkbp7), mRNA [NM_010222]	1.53917	1.58523e-07	2.60271e-06
1.11683	0.617866	0.743234	0.230403	0.871735	0.434295	0.63295	0.316205	0.62044	Dexi	dexamethasone-induced transcript	Mus musculus dexamethasone-induced transcript (Dexi), mRNA [NM_021428]	1.53734	7.04244e-05	0.000368627
1.21436	0.524056	1.1423	0.409274	0.609042	-0.0630321	0.827949	0.290918	0.619358	Foxf2	forkhead box F2	Mus musculus forkhead box F2 (Foxf2), mRNA [NM_010225]	1.53619	0.0011584	0.00412078
0.579553	0.735772	0.715637	0.647335	0.342399	0.686515	0.506307	0.740442	0.619245	Notch1	notch 1	M.musculus notch-1 mRNA. [Z11886]	1.53607	3.11207e-07	4.39341e-06
0.400337	0.500014	0.829448	0.767172	0.493439	0.423361	0.79681	0.734386	0.618121	Slc5a6	solute carrier family 5 (sodium-dependent vitamin transporter), member 6	Mus musculus solute carrier family 5 (sodium-dependent vitamin transporter), member 6 (Slc5a6), transcript variant 2, mRNA [NM_177870]	1.53487	9.35937e-07	1.04188e-05
0.905356	0.565532	0.944485	0.458666	0.795478	0.470203	0.842483	-0.0421445	0.617507	Rab3a	RAB3A, member RAS oncogene family	Mus musculus RAB3A, member RAS oncogene family (Rab3a), transcript variant 2, mRNA [NM_009001]	1.53422	0.000199468	0.0008993
0.818594	0.637222	0.444785	0.197682	0.80879	0.103136	1.14612	0.776385	0.616589	Eid3	EP300 interacting inhibitor of differentiation 3	Mus musculus EP300 interacting inhibitor of differentiation 3 (Eid3), mRNA [NM_025499]	1.53325	0.000210616	0.000942367
0.499963	0.250396	1.00713	0.529906	1.01093	0.594411	0.750877	0.284896	0.616064	Hpgds	hematopoietic prostaglandin D synthase	Mus musculus hematopoietic prostaglandin D synthase (Hpgds), mRNA [NM_019455]	1.53269	6.29299e-05	0.000334839
0.841333	0.314421	1.06409	0.136293	0.859218	0.423289	0.946442	0.340886	0.615746	Pde3a	phosphodiesterase 3A, cGMP inhibited	Mus musculus phosphodiesterase 3A, cGMP inhibited (Pde3a), mRNA [NM_018779]	1.53235	0.000372944	0.00154121
0.423794	0.460123	0.661475	0.8928	0.557821	0.732995	0.571367	0.622636	0.615377	Prdx2	peroxiredoxin 2	Mus musculus peroxiredoxin 2 (Prdx2), nuclear gene encoding mitochondrial protein, mRNA [NM_011563]	1.53196	3.72681e-07	5.08271e-06
0.791673	0.644924	0.444694	0.137336	1.05956	0.839359	0.687034	0.315338	0.61499	Defb2	defensin beta 2	Mus musculus defensin beta 2 (Defb2), mRNA [NM_010030]	1.53155	5.65254e-05	0.000306436
0.739178	0.75818	0.554813	0.63712	0.664642	0.553232	0.506176	0.50593	0.614909	Fzd2	frizzled homolog 2 (Drosophila)	Mus musculus frizzled homolog 2 (Drosophila) (Fzd2), mRNA [NM_020510]	1.53146	3.3723e-08	8.33744e-07
1.01566	0.704618	0.697499	0.396581	0.625749	0.413873	0.607005	0.452307	0.614161	Shc3	src homology 2 domain-containing transforming protein C3	Mus musculus src homology 2 domain-containing transforming protein C3 (Shc3), mRNA [NM_009167]	1.53067	3.72539e-06	3.13824e-05
1.0443	1.20459	-0.101515	0.947667	-0.0896856	1.14327	-0.382538	1.14452	0.613825	Mt2	metallothionein 2	Mus musculus metallothionein 2 (Mt2), mRNA [NM_008630]	1.53031	0.018386	0.0464887
1.32754	0.95463	0.500795	0.494364	0.869678	0.694316	0.0630228	0.000590245	0.613118	Rspo1	R-spondin homolog (Xenopus laevis)	Mus musculus R-spondin homolog (Xenopus laevis) (Rspo1), mRNA [NM_138683]	1.52956	0.000876075	0.00322491
1.2826	0.768799	0.483096	-0.0554684	1.22255	0.421554	0.550936	0.21213	0.610775	Clstn3	calsyntenin 3	Mus musculus calsyntenin 3 (Clstn3), mRNA [NM_153508]	1.52708	0.00168401	0.00571516
0.647482	0.789357	0.831917	0.436052	0.708055	0.544649	0.509518	0.389777	0.607101	Celsr2	cadherin, EGF LAG seven-pass G-type receptor 2 (flamingo homolog, Drosophila)	Mus musculus cadherin, EGF LAG seven-pass G-type receptor 2 (flamingo homolog, Drosophila) (Celsr2), transcript variant 1, mRNA [NM_017392]	1.5232	9.65439e-07	1.06719e-05
0.759729	0.592583	0.56741	0.533506	1.0321	0.909425	0.19748	0.262811	0.606881	Cdkn1c	cyclin-dependent kinase inhibitor 1C (P57)	Mus musculus cyclin-dependent kinase inhibitor 1C (P57) (Cdkn1c), transcript variant 2, mRNA [NM_009876]	1.52296	3.80559e-05	0.000218569
0.983105	0.579073	0.793245	0.335081	0.536201	0.392551	0.72662	0.508685	0.60682	Tnpo1	transportin 1	transportin 1 [Source:MGI Symbol;Acc:MGI:2681523] [ENSMUST00000109401]	1.5229	8.237e-06	6.06683e-05
1.07498	0.646162	0.848325	0.575505	0.377721	0.201097	0.661806	0.465657	0.606407	Bcl6	B cell leukemia/lymphoma 6	Mus musculus B cell leukemia/lymphoma 6 (Bcl6), mRNA [NM_009744]	1.52246	3.31214e-05	0.000195564
1.00058	0.873828	0.0863734	0.159255	0.677733	0.885258	0.531856	0.636352	0.606404	Samd5	sterile alpha motif domain containing 5	Mus musculus sterile alpha motif domain containing 5 (Samd5), mRNA [NM_177271]	1.52246	0.000115647	0.000562161
0.636158	0.729773	0.651929	0.815523	0.411546	0.500457	0.483941	0.621452	0.606347	Dhdds	dehydrodolichyl diphosphate synthase	Mus musculus dehydrodolichyl diphosphate synthase (Dhdds), mRNA [NM_026144]	1.5224	2.03456e-07	3.16219e-06
0.602905	0.232875	0.788521	0.934849	0.618953	0.588836	0.585253	0.497125	0.606165	Wdr20a	WD repeat domain 20A	Mus musculus adult male tongue cDNA, RIKEN full-length enriched library, clone:2310040A13 product:DMR-N9 PROTEIN (FRAGMENT) homolog [Xenopus laevis], full insert sequence. [AK009711]	1.52221	3.69845e-06	3.12049e-05
1.39855	0.858646	0.534695	0.368154	0.46491	0.334558	0.46044	0.429079	0.606129	Mpped1	metallophosphoesterase domain containing 1	Mus musculus metallophosphoesterase domain containing 1 (Mpped1), mRNA [NM_172610]	1.52217	0.000225643	0.000998463
0.299044	0.397932	0.614066	0.496345	0.963572	0.670832	0.845942	0.558652	0.605798	Tnxb	tenascin XB	Mus musculus tenascin XB (Tnxb), mRNA [NM_031176]	1.52182	6.51103e-06	4.98156e-05
0.287089	0.588394	0.816748	0.283493	0.565077	0.531383	0.973017	0.7959	0.605138	Lrrc59	leucine rich repeat containing 59	Mus musculus leucine rich repeat containing 59 (Lrrc59), mRNA [NM_133807]	1.52112	1.9285e-05	0.000123617
0.49917	0.205505	0.847408	0.751054	0.449217	0.484144	0.92015	0.681442	0.604761	Pip5k1b	phosphatidylinositol-4-phosphate 5-kinase, type 1 beta	Mus musculus phosphatidylinositol-4-phosphate 5-kinase, type 1 beta (Pip5k1b), mRNA [NM_008846]	1.52073	1.0349e-05	7.31515e-05
0.340746	0.324147	1.02353	0.463077	0.790567	0.539893	0.724036	0.630487	0.60456	Ltf	lactotransferrin	Mus musculus lactotransferrin (Ltf), mRNA [NM_008522]	1.52051	1.47836e-05	9.86227e-05
0.731073	0.447683	0.882398	0.863777	0.483006	0.456154	0.622791	0.34859	0.604434	Gbp8	guanylate-binding protein 8	Mus musculus guanylate-binding protein 8 (Gbp8), mRNA [NM_029509]	1.52038	3.48229e-06	2.96517e-05
0.986343	0.15939	0.748184	0.447028	0.541434	0.289247	0.983569	0.679944	0.604392	Ooep	oocyte expressed protein	Mus musculus oocyte expressed protein (Ooep), mRNA [NM_026480]	1.52034	0.00011745	0.000569751
0.705691	0.675696	0.732147	0.887926	0.300054	0.254089	0.600761	0.675392	0.603969	Lsr	lipolysis stimulated lipoprotein receptor	Mus musculus lipolysis stimulated lipoprotein receptor (Lsr), transcript variant 1, mRNA [NM_017405]	1.51989	4.61801e-06	3.73908e-05
0.399875	0.424659	0.675975	0.718708	0.804763	0.523317	0.780607	0.500392	0.603537	Synpr	synaptoporin	Mus musculus synaptoporin (Synpr), transcript variant 1, mRNA [NM_028052]	1.51944	8.14935e-07	9.37109e-06
0.841303	0.787815	0.654048	0.669836	0.434852	0.447305	0.502717	0.485595	0.602934	Rit1	Ras-like without CAAX 1	Mus musculus Ras-like without CAAX 1 (Rit1), transcript variant 1, mRNA [NM_009069]	1.5188	4.66512e-07	6.0408e-06
0.557035	0.279513	0.679056	0.557978	0.717533	0.761403	0.786073	0.475038	0.601703	Ank3	ankyrin 3, epithelial	Mus musculus ankyrin 3, epithelial (Ank3), transcript variant 2, mRNA [NM_146005]	1.51751	1.27508e-06	1.33485e-05
0.530297	0.466996	0.887951	0.725289	0.550756	0.396364	0.715582	0.538722	0.601495	Gm9763	predicted pseudogene 9763	PREDICTED: Mus musculus predicted pseudogene 9763 (Gm9763), mRNA [XM_003688939]	1.51729	6.9903e-07	8.27549e-06
0.95926	0.9126	0.575795	0.777588	0.127867	0.236455	0.574984	0.644924	0.601184	2610017I09Rik	RIKEN cDNA 2610017I09 gene	Mus musculus RIKEN cDNA 2610017I09 gene (2610017I09Rik), non-coding RNA [NR_027826]	1.51696	4.96671e-05	0.000274291
0.837248	0.278761	1.02614	0.392057	0.80861	0.442388	0.656603	0.365786	0.600949	Emc7	ER membrane protein complex subunit 7	RIKEN cDNA 2900064A13 gene [Source:MGI Symbol;Acc:MGI:1920274] [ENSMUST00000069747]	1.51671	6.26371e-05	0.000333604
0.455999	0.62685	0.557553	0.588405	0.851517	0.850735	0.332345	0.543619	0.600878	Pacsin1	protein kinase C and casein kinase substrate in neurons 1	Mus musculus protein kinase C and casein kinase substrate in neurons 1 (Pacsin1), transcript variant 1, mRNA [NM_011861]	1.51664	1.34102e-06	1.38748e-05
0.828284	0.568946	0.515933	0.448	0.680019	0.5905	0.611373	0.561957	0.600626	Scara5	scavenger receptor class A, member 5 (putative)	Mus musculus scavenger receptor class A, member 5 (putative) (Scara5), transcript variant 1, mRNA [NM_028903]	1.51637	1.05017e-07	1.91827e-06
0.865616	0.536167	0.887205	0.352137	0.673607	0.281349	0.810847	0.39478	0.600214	Alg2	asparagine-linked glycosylation 2 (alpha-1,3-mannosyltransferase)	Mus musculus asparagine-linked glycosylation 2 (alpha-1,3-mannosyltransferase) (Alg2), mRNA [NM_019998]	1.51594	2.70325e-05	0.000164385
1.49905	1.27275	0.427126	0.333491	0.521246	0.321256	0.285815	0.131184	0.59899	Rcor2	REST corepressor 2	Mus musculus REST corepressor 2 (Rcor2), mRNA [NM_054048]	1.51466	0.00214073	0.00705239
0.516172	1.0142	0.652894	0.879138	0.237997	0.311547	0.461418	0.71159	0.598119	Mapkapk2	MAP kinase-activated protein kinase 2	Mus musculus MAP kinase-activated protein kinase 2 (Mapkapk2), mRNA [NM_008551]	1.51374	3.5344e-05	0.000206056
0.888012	0.904134	0.52796	0.891724	0.52803	0.686744	0.157593	0.198305	0.597813	0610042G04Rik	RIKEN cDNA 0610042G04 gene	Mus musculus adult male kidney cDNA, RIKEN full-length enriched library, clone:0610042G04 product:hypothetical protein, full insert sequence. [AK002909]	1.51342	6.42046e-05	0.000340938
0.583682	0.574069	0.761365	0.489672	0.653408	0.463947	0.717362	0.53165	0.596894	Slc43a2	solute carrier family 43, member 2	Mus musculus 1 month neonate cerebellum cDNA, RIKEN full-length enriched library, clone:G630018E19 product:similar to PB39 (PROSTATE CANCER OVEREXPRESSED GENE 1) [Homo sapiens], full insert sequence. [AK090207]	1.51246	1.05672e-07	1.92672e-06
0.47823	0.532892	0.778725	0.676715	0.487368	0.579409	0.597944	0.643151	0.596804	Spcs2	signal peptidase complex subunit 2 homolog (S. cerevisiae)	Mus musculus signal peptidase complex subunit 2 homolog (S. cerevisiae) (Spcs2), mRNA [NM_025668]	1.51236	4.95928e-08	1.10297e-06
0.949334	0.842287	0.364655	0.284633	0.695593	0.670359	0.460181	0.507188	0.596779	Zfp536	zinc finger protein 536	Mus musculus zinc finger protein 536 (Zfp536), mRNA [NM_172385]	1.51234	8.08676e-06	5.97639e-05
0.535252	0.402657	0.616693	0.268745	1.25525	1.1967	0.300994	0.197944	0.596778	Stac2	SH3 and cysteine rich domain 2	Mus musculus SH3 and cysteine rich domain 2 (Stac2), mRNA [NM_146028]	1.51234	0.000603359	0.00233843
0.597945	0.0884202	0.914214	0.374326	1.04013	0.272003	1.00295	0.482944	0.596617	Gyk	glycerol kinase	Mus musculus glycerol kinase (Gyk), transcript variant 1, mRNA [NM_008194]	1.51217	0.000457821	0.00184081
0.787553	0.429065	0.837214	0.600966	0.446972	0.619655	0.442781	0.602307	0.595814	Gsr	glutathione reductase	Mus musculus glutathione reductase (Gsr), mRNA [NM_010344]	1.51133	9.43326e-07	1.04791e-05
0.468711	0.564478	0.768423	0.453059	0.559459	0.459685	0.848539	0.641403	0.595469	Pigs	phosphatidylinositol glycan anchor biosynthesis, class S	Mus musculus phosphatidylinositol glycan anchor biosynthesis, class S (Pigs), mRNA [NM_201406]	1.51096	5.76969e-07	7.16142e-06
0.957753	0.844719	0.536225	0.536963	0.860633	0.502542	0.338758	0.183157	0.595094	Aadat	aminoadipate aminotransferase	Mus musculus aminoadipate aminotransferase (Aadat), mRNA [NM_011834]	1.51057	3.14558e-05	0.000187553
0.841004	1.03914	0.59335	0.612585	0.379264	0.665555	0.187025	0.44051	0.594804	Fcgrt	Fc receptor, IgG, alpha chain transporter	Mus musculus Fc receptor, IgG, alpha chain transporter (Fcgrt), mRNA [NM_010189]	1.51027	2.9062e-05	0.000175295
0.806952	0.4627	0.6982	0.189758	0.934221	0.466474	0.893081	0.306079	0.594683	Rimkla	ribosomal modification protein rimK-like family member A	Mus musculus ribosomal modification protein rimK-like family member A (Rimkla), mRNA [NM_177572]	1.51014	8.16572e-05	0.00041836
0.433302	0.017545	0.963822	0.575513	0.568323	0.655877	0.831531	0.710427	0.594543	Map3k5	mitogen-activated protein kinase kinase kinase 5	Mus musculus mitogen-activated protein kinase kinase kinase 5 (Map3k5), mRNA [NM_008580]	1.50999	5.48655e-05	0.000298198
1.11022	1.03691	0.439238	0.606911	0.11349	0.335557	0.456961	0.654609	0.594238	Gadd45g	growth arrest and DNA-damage-inducible 45 gamma	Mus musculus growth arrest and DNA-damage-inducible 45 gamma (Gadd45g), mRNA [NM_011817]	1.50967	0.000155501	0.000722682
-0.332094	-0.251291	1.20236	0.963965	0.577493	0.323879	1.30644	0.95651	0.593408	Pnp	purine-nucleoside phosphorylase	Mus musculus purine-nucleoside phosphorylase (Pnp), mRNA [NM_013632]	1.50881	0.00890787	0.0245367
0.0791941	-0.0846897	1.06869	0.954719	1.47367	1.3215	-0.0429471	-0.0289273	0.59265	2010005H15Rik	RIKEN cDNA 2010005H15 gene	Mus musculus RIKEN cDNA 2010005H15 gene (2010005H15Rik), mRNA [NM_029733]	1.50801	0.0122578	0.0324766
0.534688	0.620407	0.568869	0.744502	0.394375	0.385119	0.762743	0.727778	0.59231	1110038B12Rik	RIKEN cDNA 1110038B12 gene	Mus musculus RIKEN cDNA 1110038B12 gene (1110038B12Rik), transcript variant 1, non-coding RNA [NR_027943]	1.50766	4.49724e-07	5.87348e-06
0.5852	0.62779	0.85734	0.239932	0.404759	0.416471	0.832751	0.770424	0.591833	Atad3a	ATPase family, AAA domain containing 3A	Mus musculus ATPase family, AAA domain containing 3A (Atad3a), nuclear gene encoding mitochondrial protein, mRNA [NM_179203]	1.50716	1.20633e-05	8.30064e-05
0.492672	0.174009	0.853291	0.772762	0.729032	0.548714	0.652584	0.511255	0.59179	Echs1	enoyl Coenzyme A hydratase, short chain, 1, mitochondrial	Mus musculus enoyl Coenzyme A hydratase, short chain, 1, mitochondrial (Echs1), nuclear gene encoding mitochondrial protein, mRNA [NM_053119]	1.50712	5.90237e-06	4.59357e-05
0.291328	0.617224	0.671453	0.359091	0.717109	0.80493	0.731238	0.539273	0.591456	Efcab14	EF-hand calcium binding domain 14	RIKEN cDNA 4732418C07 gene [Source:MGI Symbol;Acc:MGI:2442397] [ENSMUST00000106524]	1.50677	2.68525e-06	2.42334e-05
0.335828	0.314377	0.8333	0.888286	0.673997	0.440164	0.778099	0.462887	0.590867	Soat1	sterol O-acyltransferase 1	Mus musculus sterol O-acyltransferase 1 (Soat1), nuclear gene encoding mitochondrial protein, mRNA [NM_009230]	1.50615	1.02112e-05	7.2298e-05
0.603284	0.396906	0.837739	0.733054	0.585286	0.345653	0.724344	0.498224	0.590561	Ttc19	tetratricopeptide repeat domain 19	Mus musculus tetratricopeptide repeat domain 19 (Ttc19), nuclear gene encoding mitochondrial protein, transcript variant 1, mRNA [NM_028360]	1.50583	1.4843e-06	1.50497e-05
0.752092	0.501036	0.766688	0.673586	0.652326	0.384944	0.556918	0.436077	0.590459	Hdhd2	haloacid dehalogenase-like hydrolase domain containing 2	Mus musculus haloacid dehalogenase-like hydrolase domain containing 2 (Hdhd2), transcript variant 2, mRNA [NM_001039201]	1.50573	5.14457e-07	6.53819e-06
0.84401	0.312427	0.89256	0.758228	0.786147	0.396026	0.50161	0.228542	0.589944	Ggt6	gamma-glutamyltransferase 6	Mus musculus gamma-glutamyltransferase 6 (Ggt6), mRNA [NM_027819]	1.50519	3.91726e-05	0.000223955
0.190547	0.927661	0.578475	0.714855	0.357536	1.00841	0.266321	0.667728	0.588942	Man1c1	mannosidase, alpha, class 1C, member 1	Mus musculus mannosidase, alpha, class 1C, member 1 (Man1c1), mRNA [NM_207237]	1.50414	0.000161666	0.000746082
0.87515	0.518934	0.842547	0.717443	0.659287	0.465499	0.418855	0.204066	0.587723	Slc38a1	solute carrier family 38, member 1	Mus musculus solute carrier family 38, member 1 (Slc38a1), transcript variant 1, mRNA [NM_134086]	1.50287	1.13946e-05	7.91998e-05
0.734215	0.546803	0.641094	0.278022	0.719961	0.588804	0.649696	0.543113	0.587713	Slc6a17	solute carrier family 6 (neurotransmitter transporter), member 17	Mus musculus solute carrier family 6 (neurotransmitter transporter), member 17 (Slc6a17), mRNA [NM_172271]	1.50286	6.29199e-07	7.66649e-06
0.699973	0.186042	0.937018	0.477371	1.15056	0.43692	0.769348	0.0387926	0.587003	Ankrd1	ankyrin repeat domain 1 (cardiac muscle)	Mus musculus ankyrin repeat domain 1 (cardiac muscle) (Ankrd1), mRNA [NM_013468]	1.50212	0.000720564	0.00272658
0.521608	0.488999	0.290813	0.951549	0.480261	0.145097	1.12556	0.684819	0.586088	Klf5	Kruppel-like factor 5	Mus musculus Kruppel-like factor 5 (Klf5), mRNA [NM_009769]	1.50117	0.000204547	0.000918302
0.63357	0.278974	0.984169	0.677048	0.453119	0.389109	0.723924	0.547665	0.585947	Smyd4	SET and MYND domain containing 4	Mus musculus SET and MYND domain containing 4 (Smyd4), mRNA [NM_001102611]	1.50102	9.7037e-06	6.94213e-05
0.503015	0.650776	0.619993	0.306525	0.499678	0.40783	0.785615	0.904872	0.584788	Mpdu1	mannose-P-dolichol utilization defect 1	Mus musculus mannose-P-dolichol utilization defect 1 (Mpdu1), mRNA [NM_011900]	1.49982	3.78823e-06	3.1796e-05
0.770606	0.570935	0.76123	0.32128	0.792967	0.117085	0.793111	0.550108	0.584665	Tnnc1	troponin C, cardiac/slow skeletal	Mus musculus troponin C, cardiac/slow skeletal (Tnnc1), mRNA [NM_009393]	1.49969	4.31712e-05	0.000243605
0.718532	0.564036	0.787281	0.835951	0.547596	0.43471	0.486714	0.294143	0.58362	Ush1c	Usher syndrome 1C	Mus musculus Usher syndrome 1C (Ush1c), transcript variant b3, mRNA [NM_153677]	1.49861	2.23772e-06	2.08769e-05
0.482123	0.577601	0.746628	0.644927	0.359991	0.543167	0.650273	0.660438	0.583144	Mpp1	membrane protein, palmitoylated	Mus musculus membrane protein, palmitoylated (Mpp1), mRNA [NM_008621]	1.49811	1.6613e-07	2.69639e-06
0.725167	0.515212	0.698366	0.462425	0.597142	0.41696	0.692544	0.549878	0.582212	Cxcl3	chemokine (C-X-C motif) ligand 3	Mus musculus chemokine (C-X-C motif) ligand 3 (Cxcl3), mRNA [NM_203320]	1.49714	2.01975e-07	3.14377e-06
0.734704	0.349607	0.627978	0.640866	0.666212	0.611662	0.573849	0.452506	0.582173	Tox3	TOX high mobility group box family member 3	Mus musculus TOX high mobility group box family member 3 (Tox3), mRNA [NM_172913]	1.4971	2.94881e-07	4.21922e-06
0.405107	0.181954	0.824056	0.480677	0.623425	0.66296	0.834034	0.643135	0.581919	Atp2b1	ATPase, Ca++ transporting, plasma membrane 1	Mus musculus ATPase, Ca++ transporting, plasma membrane 1 (Atp2b1), mRNA [NM_026482]	1.49684	9.11232e-06	6.60348e-05
0.403691	0.370958	0.902825	0.56381	0.578845	0.596307	0.732684	0.501094	0.581277	Coq6	coenzyme Q6 homolog (yeast)	Mus musculus coenzyme Q6 homolog (yeast) (Coq6), nuclear gene encoding mitochondrial protein, mRNA [NM_172582]	1.49617	1.85603e-06	1.79868e-05
0.795611	0.923188	0.300903	0.435401	0.365549	0.717233	0.432421	0.671774	0.58026	Prkcsh	protein kinase C substrate 80K-H	Mus musculus protein kinase C substrate 80K-H (Prkcsh), mRNA [NM_008925]	1.49512	1.18116e-05	8.16177e-05
0.528364	0.438825	0.767719	0.296135	0.568197	0.399301	1.01086	0.631401	0.580101	Atp2a2	ATPase, Ca++ transporting, cardiac muscle, slow twitch 2	Mus musculus ATPase, Ca++ transporting, cardiac muscle, slow twitch 2 (Atp2a2), transcript variant 2, mRNA [NM_009722]	1.49495	1.59207e-05	0.00010529
0.508748	0.548844	0.980873	0.67125	0.531735	0.504028	0.682016	0.210084	0.579697	Fam189a1	family with sequence similarity 189, member A1	Mus musculus family with sequence similarity 189, member A1 (Fam189a1), mRNA [NM_183087]	1.49454	1.08139e-05	7.57579e-05
0.705774	0.798257	0.538679	0.598692	0.554801	0.654209	0.239558	0.542976	0.579118	C030006K11Rik	RIKEN cDNA C030006K11 gene	Mus musculus RIKEN cDNA C030006K11 gene (C030006K11Rik), transcript variant 2, mRNA [NM_176828]	1.49394	1.2217e-06	1.28848e-05
0.74681	0.687849	0.533788	0.51125	0.548102	0.361155	0.67515	0.568037	0.579018	Fam195a	family with sequence similarity 195, member A	Mus musculus family with sequence similarity 195, member A (Fam195a), mRNA [NM_026633]	1.49383	1.84145e-07	2.91968e-06
0.774666	0.41426	0.695072	0.422964	0.522715	0.571438	0.704798	0.525564	0.578935	6330416G13Rik	RIKEN cDNA 6330416G13 gene	Mus musculus RIKEN cDNA 6330416G13 gene (6330416G13Rik), mRNA [NM_144905]	1.49375	5.71244e-07	7.10962e-06
0.505137	0.325951	0.92445	0.430831	0.581447	0.566263	0.661763	0.63361	0.578681	Net1	neuroepithelial cell transforming gene 1	Mus musculus adult male urinary bladder cDNA, RIKEN full-length enriched library, clone:9530071N24 product:unclassifiable, full insert sequence. [AK020636]	1.49348	2.92267e-06	2.59032e-05
-0.0229171	0.355062	0.842323	0.469729	0.900021	0.57804	0.845974	0.660694	0.578616	Tro	trophinin	Mus musculus trophinin (Tro), transcript variant 1, mRNA [NM_001002272]	1.49342	0.000131074	0.000625566
0.831821	0.674671	0.61472	0.360309	0.682724	0.479279	0.586907	0.393978	0.578051	Nfil3	nuclear factor, interleukin 3, regulated	Mus musculus nuclear factor, interleukin 3, regulated (Nfil3), mRNA [NM_017373]	1.49283	1.18784e-06	1.25939e-05
0.545933	0.684305	0.902803	0.713288	0.402241	0.507746	0.402792	0.46301	0.577765	Igsf11	immunoglobulin superfamily, member 11	Mus musculus immunoglobulin superfamily, member 11 (Igsf11), mRNA [NM_170599]	1.49254	1.69961e-06	1.67535e-05
0.803409	0.699307	0.62444	0.416403	0.523923	0.508065	0.525014	0.519041	0.57745	Zfp628	zinc finger protein 628	Mus musculus zinc finger protein 628 (Zfp628), mRNA [NM_170759]	1.49221	2.09246e-07	3.22858e-06
0.665915	0.690185	0.58995	0.468382	0.587886	0.433836	0.621538	0.561726	0.577427	Cerk	ceramide kinase	Mus musculus ceramide kinase (Cerk), mRNA [NM_145475]	1.49219	4.49888e-08	1.02745e-06
0.983984	0.737945	0.661552	0.295488	0.540077	0.320499	0.659149	0.417244	0.576992	Pigo	phosphatidylinositol glycan anchor biosynthesis, class O	Mus musculus phosphatidylinositol glycan anchor biosynthesis, class O (Pigo), mRNA [NM_020035]	1.49174	1.68592e-05	0.000110398
0.673211	0.71865	0.428199	0.754218	0.401659	0.225779	0.747062	0.661682	0.576307	Nfkbil1	nuclear factor of kappa light polypeptide gene enhancer in B cells inhibitor like 1	Mus musculus nuclear factor of kappa light polypeptide gene enhancer in B cells inhibitor like 1 (Nfkbil1), mRNA [NM_010909]	1.49103	4.4863e-06	3.65051e-05
0.776458	0.738151	0.623962	0.794418	0.571451	0.268967	0.445126	0.389641	0.576022	Zfp874b	zinc finger protein 874b	Mus musculus zinc finger protein 874b (Zfp874b), mRNA [NM_001076791]	1.49073	3.79005e-06	3.1796e-05
0.660259	0.468027	1.06936	0.545986	0.782745	0.403802	0.439575	0.236726	0.57581	Gpld1	glycosylphosphatidylinositol specific phospholipase D1	Mus musculus glycosylphosphatidylinositol specific phospholipase D1 (Gpld1), mRNA [NM_008156]	1.49051	4.46039e-05	0.000250097
0.801112	0.515037	0.406941	0.215327	0.699384	0.507322	0.830374	0.623743	0.574905	Itga1	integrin alpha 1	Mus musculus integrin alpha 1 (Itga1), mRNA [NM_001033228]	1.48958	6.91161e-06	5.24276e-05
1.14874	0.84602	0.143891	-0.133792	0.598124	0.435574	0.915122	0.642061	0.574468	Rasl12	RAS-like, family 12	Mus musculus RAS-like, family 12 (Rasl12), transcript variant 1, mRNA [NM_001033158]	1.48913	0.000946531	0.00345318
0.3697	0.112281	0.993927	0.839797	0.759812	0.511592	0.589137	0.416222	0.574058	Pla2g2e	phospholipase A2, group IIE	Mus musculus phospholipase A2, group IIE (Pla2g2e), mRNA [NM_012044]	1.48871	6.11017e-05	0.0003265
1.50541	1.24718	0.295389	0.748928	0.184001	-0.313481	0.763059	0.159949	0.573805	Srrm2	serine/arginine repetitive matrix 2	Mus musculus serine/arginine repetitive matrix 2 (Srrm2), mRNA [NM_175229]	1.48844	0.00964465	0.0262466
0.636651	1.00752	0.472695	0.597204	0.421786	0.364912	0.765387	0.322869	0.573628	Cbx8	chromobox 8	Mus musculus chromobox 8 (Cbx8), mRNA [NM_013926]	1.48826	1.78198e-05	0.000115584
1.20532	1.0227	0.793087	0.814162	0.269927	0.168015	0.193241	0.12023	0.573336	Ms4a7	membrane-spanning 4-domains, subfamily A, member 7	Mus musculus membrane-spanning 4-domains, subfamily A, member 7 (Ms4a7), transcript variant 2, mRNA [NM_001025610]	1.48796	0.0010826	0.00388759
1.46961	1.45737	0.033889	0.845456	0.0896096	-0.0755475	0.594285	0.160743	0.571927	Yap1	yes-associated protein 1	Mus musculus yes-associated protein 1 (Yap1), transcript variant 2, mRNA [NM_009534]	1.48651	0.0118081	0.0314539
0.468833	0.72934	0.760302	0.671992	0.554441	0.328823	0.502884	0.558402	0.571877	Myo6	myosin VI	Mus musculus unconventional myosin VI (sv) mRNA, complete cds. [U49739]	1.48646	6.69677e-07	8.01184e-06
0.475265	0.241882	0.891337	0.741087	0.636755	0.410973	0.699355	0.478053	0.571838	Clasp2	CLIP associating protein 2	Mus musculus CLIP associating protein 2 (Clasp2), transcript variant 3, mRNA [NM_001114347]	1.48642	7.30881e-06	5.47954e-05
0.638826	0.510727	0.692035	0.378531	0.525067	0.504807	0.699651	0.621741	0.571423	Tfrc	transferrin receptor	Mus musculus transferrin receptor (Tfrc), mRNA [NM_011638]	1.48599	1.75446e-07	2.8111e-06
0.657604	0.44545	0.787004	0.490574	0.6461	0.307958	0.823535	0.410286	0.571064	Mpi	mannose phosphate isomerase	Mus musculus mannose phosphate isomerase (Mpi), mRNA [NM_025837]	1.48562	5.68925e-06	4.45145e-05
0.759362	0.527717	0.674892	0.453955	0.402231	0.375603	0.712317	0.661862	0.570992	Slc6a8	solute carrier family 6 (neurotransmitter transporter, creatine), member 8	Mus musculus solute carrier family 6 (neurotransmitter transporter, creatine), member 8 (Slc6a8), transcript variant 2, mRNA [NM_001142809]	1.48555	7.82757e-07	9.05987e-06
0.249297	0.426405	0.7674	0.402453	0.48242	0.462071	0.877067	0.899878	0.570874	Sumo3	SMT3 suppressor of mif two 3 homolog 3 (yeast)	Mus musculus SMT3 suppressor of mif two 3 homolog 3 (yeast) (Sumo3), mRNA [NM_019929]	1.48542	2.07537e-05	0.000131407
1.34339	0.829801	0.93318	-0.694211	0.505934	0.090754	1.0984	0.458344	0.570698	Slc35e3	solute carrier family 35, member E3	Mus musculus solute carrier family 35, member E3 (Slc35e3), mRNA [NM_029875]	1.48524	0.0187235	0.0471806
0.657372	0.579554	0.552176	0.52663	0.451505	0.448624	0.66279	0.684397	0.570381	Ntmt1	N-terminal Xaa-Pro-Lys N-methyltransferase 1	Mus musculus N-terminal Xaa-Pro-Lys N-methyltransferase 1 (Ntmt1), mRNA [NM_170592]	1.48492	4.92155e-08	1.10149e-06
0.436027	0.151131	0.617557	0.453896	0.349274	0.0829566	1.47861	0.992684	0.570267	Layn	layilin	Mus musculus layilin (Layn), mRNA [NM_001033534]	1.4848	0.00197014	0.00654823
0.243499	0.381855	0.698811	0.855879	0.533971	0.672061	0.474736	0.699412	0.570028	Rhou	ras homolog gene family, member U	Mus musculus ras homolog gene family, member U (Rhou), mRNA [NM_133955]	1.48455	4.92715e-06	3.94687e-05
0.436312	0.247612	0.865225	0.695698	0.650228	0.481054	0.703344	0.477427	0.569613	Slc25a51	solute carrier family 25, member 51	mitochondrial carrier triple repeat 1 [Source:MGI Symbol;Acc:MGI:2684984] [ENSMUST00000134714]	1.48412	4.53554e-06	3.68212e-05
0.170522	0.57597	0.661087	0.599032	0.451789	0.781819	0.544001	0.772512	0.569592	Rnf5	ring finger protein 5	Mus musculus ring finger protein 5 (Rnf5), mRNA [NM_019403]	1.4841	6.82144e-06	5.18732e-05
0.651255	0.643636	0.613036	0.778114	0.277809	0.441135	0.487062	0.659605	0.568956	Gm21706	predicted gene, 21706	PREDICTED: Mus musculus uncharacterized LOC100862396 (LOC100862396), misc_RNA [XR_141256]	1.48345	1.03631e-06	1.12995e-05
0.522059	0.400801	0.739315	0.627541	0.585119	0.760209	0.400071	0.513036	0.568519	Gdpd1	glycerophosphodiester phosphodiesterase domain containing 1	Mus musculus glycerophosphodiester phosphodiesterase domain containing 1 (Gdpd1), mRNA [NM_025638]	1.483	4.41109e-07	5.78942e-06
0.76415	1.08266	0.415677	-0.225226	0.746769	0.833547	0.456396	0.470609	0.568073	Kctd10	potassium channel tetramerisation domain containing 10	Mus musculus potassium channel tetramerisation domain containing 10 (Kctd10), transcript variant 2, mRNA [NM_026145]	1.48254	0.000756609	0.00284777
0.575271	0.4158	0.791414	0.295272	0.551602	0.482283	0.757764	0.670243	0.567456	Mocs2	molybdenum cofactor synthesis 2	molybdenum cofactor synthesis 2 [Source:MGI Symbol;Acc:MGI:1336894] [ENSMUST00000165022]	1.48191	2.75046e-06	2.47065e-05
0.932204	0.65616	0.631093	0.34192	0.941405	0.394653	0.521766	0.116435	0.566955	Cacna1g	calcium channel, voltage-dependent, T type, alpha 1G subunit	Mus musculus calcium channel, voltage-dependent, T type, alpha 1G subunit (Cacna1g), transcript variant 1, mRNA [NM_009783]	1.48139	0.000107779	0.000529345
0.206724	0.12645	0.772397	0.709678	0.678572	0.614141	0.678411	0.748864	0.566904	Plin2	perilipin 2	Mus musculus perilipin 2 (Plin2), mRNA [NM_007408]	1.48134	2.39007e-05	0.000147941
0.869967	0.356622	0.302399	0.111904	1.08646	0.865888	0.601779	0.337791	0.566601	Sfrp4	secreted frizzled-related protein 4	Mus musculus secreted frizzled-related protein 4 (Sfrp4), mRNA [NM_016687]	1.48103	0.000304666	0.00129556
1.14607	1.23961	0.310944	0.848809	0.0908745	0.00936212	0.737823	0.148211	0.566463	Max	Max protein	Mus musculus Max protein (Max), transcript variant 1, mRNA [NM_008558]	1.48089	0.0030836	0.00970593
0.547347	0.754708	0.388656	0.675268	0.528432	0.559007	0.473775	0.603759	0.566369	Xrcc5	X-ray repair complementing defective repair in Chinese hamster cells 5	Mus musculus X-ray repair complementing defective repair in Chinese hamster cells 5 (Xrcc5), mRNA [NM_009533]	1.48079	2.38765e-07	3.58093e-06
0.326072	0.404472	0.745316	0.788828	0.695217	0.677681	0.45451	0.438604	0.566337	Tmem176a	transmembrane protein 176A	Mus musculus transmembrane protein 176A (Tmem176a), transcript variant 1, mRNA [NM_025326]	1.48076	1.97279e-06	1.88707e-05
0.442783	0.838143	0.374098	0.69268	0.34586	0.7879	0.313222	0.734949	0.566204	Prdx5	peroxiredoxin 5	Mus musculus peroxiredoxin 5 (Prdx5), nuclear gene encoding mitochondrial protein, mRNA [NM_012021]	1.48062	2.16945e-05	0.00013651
0.470837	0.465496	0.594791	0.407507	0.713543	0.558215	0.717721	0.58549	0.5642	Sema5a	sema domain, seven thrombospondin repeats (type 1 and type 1-like), transmembrane domain (TM) and short cytoplasmic domain, (semaphorin) 5A	Mus musculus sema domain, seven thrombospondin repeats (type 1 and type 1-like), transmembrane domain (TM) and short cytoplasmic domain, (semaphorin) 5A (Sema5a), mRNA [NM_009154]	1.47857	1.86085e-07	2.94166e-06
0.274535	0.320162	0.791657	0.576169	0.601569	0.541657	0.769228	0.638072	0.564131	Entpd2	ectonucleoside triphosphate diphosphohydrolase 2	Mus musculus ectonucleoside triphosphate diphosphohydrolase 2 (Entpd2), mRNA [NM_009849]	1.4785	3.227e-06	2.79889e-05
0.812797	0.631939	0.570782	0.234846	0.687551	0.68542	0.441261	0.445842	0.563805	Rnf149	ring finger protein 149	Mus musculus ring finger protein 149 (Rnf149), mRNA [NM_001033135]	1.47816	3.32788e-06	2.86351e-05
0.811634	0.693212	0.674437	0.296363	0.649933	0.389174	0.62003	0.373875	0.563582	Star	steroidogenic acute regulatory protein	Mus musculus steroidogenic acute regulatory protein (Star), nuclear gene encoding mitochondrial protein, mRNA [NM_011485]	1.47793	4.83257e-06	3.87883e-05
0.518802	0.499241	0.801702	0.270618	0.588697	0.538171	0.742855	0.546156	0.56328	Mccc1	methylcrotonoyl-Coenzyme A carboxylase 1 (alpha)	Mus musculus methylcrotonoyl-Coenzyme A carboxylase 1 (alpha) (Mccc1), nuclear gene encoding mitochondrial protein, mRNA [NM_023644]	1.47763	2.46149e-06	2.26075e-05
0.211624	0.275737	0.775204	0.704009	0.589323	0.662044	0.630099	0.656749	0.563099	Idh3g	isocitrate dehydrogenase 3 (NAD+), gamma	Mus musculus isocitrate dehydrogenase 3 (NAD+), gamma (Idh3g), nuclear gene encoding mitochondrial protein, mRNA [NM_008323]	1.47744	5.55856e-06	4.36111e-05
0.592489	0.485411	0.675267	0.463199	0.725301	0.607201	0.513237	0.440148	0.562781	Dpy19l3	dpy-19-like 3 (C. elegans)	Mus musculus dpy-19-like 3 (C. elegans) (Dpy19l3), mRNA [NM_178704]	1.47711	1.26571e-07	2.19507e-06
0.629755	0.660178	0.749751	0.979056	0.518381	0.41203	0.248642	0.293796	0.561449	Endog	endonuclease G	Mus musculus endonuclease G (Endog), nuclear gene encoding mitochondrial protein, mRNA [NM_007931]	1.47575	2.18541e-05	0.000137337
0.723055	0.574662	0.439255	0.461165	0.64816	0.425871	0.7344	0.479415	0.560748	Ranbp3l	RAN binding protein 3-like	Mus musculus RAN binding protein 3-like (Ranbp3l), mRNA [NM_198024]	1.47503	4.38058e-07	5.76718e-06
0.778089	0.652553	0.434295	0.413432	0.516764	0.529136	0.547516	0.612254	0.560505	Hilpda	hypoxia inducible lipid droplet associated	Mus musculus hypoxia inducible lipid droplet associated (Hilpda), transcript variant 2, mRNA [NM_023516]	1.47479	1.95989e-07	3.06869e-06
0.747586	0.779617	0.584503	0.653805	0.209436	0.306841	0.578995	0.621644	0.560303	Herpud1	homocysteine-inducible, endoplasmic reticulum stress-inducible, ubiquitin-like domain member 1	Mus musculus homocysteine-inducible, endoplasmic reticulum stress-inducible, ubiquitin-like domain member 1 (Herpud1), mRNA [NM_022331]	1.47458	5.1254e-06	4.07845e-05
0.737115	0.76653	0.431494	-0.00719327	0.470894	0.522192	0.7888	0.771562	0.560174	Gss	glutathione synthetase	Mus musculus glutathione synthetase (Gss), mRNA [NM_008180]	1.47445	5.65514e-05	0.000306499
1.11645	1.14583	0.20552	0.19875	0.51846	0.599376	0.354549	0.342415	0.560169	Dhrs3	dehydrogenase/reductase (SDR family) member 3	Mus musculus dehydrogenase/reductase (SDR family) member 3 (Dhrs3), transcript variant 1, mRNA [NM_011303]	1.47444	0.000497879	0.00198127
0.477654	0.705638	0.680042	0.729452	0.402705	0.453388	0.493791	0.536697	0.559921	Cyp4f13	cytochrome P450, family 4, subfamily f, polypeptide 13	Mus musculus cytochrome P450, family 4, subfamily f, polypeptide 13 (Cyp4f13), mRNA [NM_130882]	1.47419	3.19383e-07	4.48528e-06
0.697327	0.912494	0.625734	0.624263	0.198408	0.401375	0.38295	0.635302	0.559732	Celf3	CUGBP, Elav-like family member 3	Mus musculus CUGBP, Elav-like family member 3 (Celf3), mRNA [NM_172434]	1.474	1.29601e-05	8.83483e-05
0.572078	0.405161	0.938966	0.371826	0.652237	0.450516	0.681967	0.400886	0.559205	Ing3	inhibitor of growth family, member 3	Mus musculus inhibitor of growth family, member 3 (Ing3), mRNA [NM_023626]	1.47346	9.81227e-06	6.99698e-05
0.466949	0.657125	0.598047	0.874719	0.209794	0.360051	0.590525	0.715933	0.559143	1110012L19Rik	RIKEN cDNA 1110012L19 gene	Mus musculus RIKEN cDNA 1110012L19 gene (1110012L19Rik), mRNA [NM_026787]	1.47339	8.80042e-06	6.42249e-05
0.814899	0.69887	0.560515	0.383925	0.456277	0.340729	0.618555	0.596195	0.558746	Klf4	Kruppel-like factor 4 (gut)	Mus musculus Kruppel-like factor 4 (gut) (Klf4), mRNA [NM_010637]	1.47299	1.24611e-06	1.30903e-05
0.545198	0.61991	0.665306	0.521815	0.468707	0.60156	0.444886	0.601651	0.558629	Ddrgk1	DDRGK domain containing 1	Mus musculus DDRGK domain containing 1 (Ddrgk1), mRNA [NM_029832]	1.47287	4.46582e-08	1.02209e-06
0.579287	0.247581	0.668361	0.615032	1.0581	0.613835	0.466904	0.219929	0.558628	Prss35	protease, serine, 35	Mus musculus 13 days embryo male testis cDNA, RIKEN full-length enriched library, clone:6030466M24 product:similar to DJ223E3.1 (PUTATIVE SECRETED PROTEIN ZSIG13), full insert sequence. [AK031644]	1.47287	5.72752e-05	0.000309318
0.22079	0.293843	0.413516	0.507216	1.15598	1.04741	0.441559	0.387332	0.558455	Cbr2	carbonyl reductase 2	Mus musculus carbonyl reductase 2 (Cbr2), mRNA [NM_007621]	1.47269	0.000285159	0.00122239
0.690677	0.342604	0.793323	0.50054	0.502683	0.320169	0.744724	0.571824	0.558318	Zscan29	zinc finger SCAN domains 29	Mus musculus zinc finger SCAN domains 29, mRNA (cDNA clone IMAGE:6528545), complete cds. [BC103777]	1.47255	3.85491e-06	3.2269e-05
0.836487	0.577123	0.65827	0.583317	0.345199	0.271434	0.717258	0.477455	0.558318	Cdkn2aip	CDKN2A interacting protein	Mus musculus CDKN2A interacting protein (Cdkn2aip), mRNA [NM_172407]	1.47255	4.29894e-06	3.52503e-05
0.436738	0.969561	0.495603	0.598628	0.719765	0.266699	0.49967	0.47361	0.557534	Ptprn	protein tyrosine phosphatase, receptor type, N	Mus musculus protein tyrosine phosphatase, receptor type, N (Ptprn), mRNA [NM_008985]	1.47175	1.70237e-05	0.000111303
0.747852	0.573773	0.722864	0.553759	0.339411	0.392281	0.584921	0.537698	0.55657	Pnkd	paroxysmal nonkinesiogenic dyskinesia	Mus musculus paroxysmal nonkinesiogenic dyskinesia (Pnkd), nuclear gene encoding mitochondrial protein, transcript variant 2, mRNA [NM_025580]	1.47077	6.32087e-07	7.67968e-06
0.50769	0.338255	0.7052	0.273565	0.947162	0.745776	0.596175	0.337871	0.556462	Sned1	sushi, nidogen and EGF-like domains 1	sushi, nidogen and EGF-like domains 1 [Source:MGI Symbol;Acc:MGI:3045960] [ENSMUST00000062202]	1.47066	2.67436e-05	0.000162882
0.457764	0.675874	0.519887	0.443806	0.511495	0.606964	0.53514	0.69769	0.556077	Kpna4	karyopherin (importin) alpha 4	Mus musculus karyopherin (importin) alpha 4 (Kpna4), mRNA [NM_008467]	1.47027	1.06129e-07	1.92672e-06
0.725334	0.838131	0.594675	-0.171789	0.796518	0.696382	0.468168	0.493456	0.555109	Aldh2	aldehyde dehydrogenase 2, mitochondrial	Mus musculus aldehyde dehydrogenase 2, mitochondrial (Aldh2), nuclear gene encoding mitochondrial protein, mRNA [NM_009656]	1.46928	0.000272806	0.00117607
0.974817	0.858853	0.538584	0.289317	0.72787	0.716192	0.195742	0.137062	0.554804	Srebf1	sterol regulatory element binding transcription factor 1	Mus musculus sterol regulatory element binding transcription factor 1 (Srebf1), mRNA [NM_011480]	1.46897	0.000157488	0.000730093
0.76465	0.699111	0.631659	0.48662	0.591024	0.489524	0.395585	0.379577	0.554719	Hdac11	histone deacetylase 11	Mus musculus histone deacetylase 11 (Hdac11), mRNA [NM_144919]	1.46888	5.59263e-07	6.98652e-06
0.45385	0.41431	0.498371	0.410624	0.643936	0.61484	0.751983	0.649583	0.554687	Ddit3	DNA-damage inducible transcript 3	Mus musculus DNA-damage inducible transcript 3 (Ddit3), mRNA [NM_007837]	1.46885	3.09803e-07	4.38422e-06
-0.274395	0.376029	0.775126	0.244417	0.625516	0.875916	0.880612	0.931654	0.554359	Fgfr1	fibroblast growth factor receptor 1	Mouse basic fibroblast growth factor receptor (bFGF-R) mRNA, complete cds. [M28998]	1.46852	0.0014671	0.00507047
0.609457	0.635851	0.727416	0.526086	0.331078	0.354716	0.665486	0.584494	0.554323	Entpd6	ectonucleoside triphosphate diphosphohydrolase 6	ectonucleoside triphosphate diphosphohydrolase 6 [Source:MGI Symbol;Acc:MGI:1202295] [ENSMUST00000147223]	1.46848	6.70354e-07	8.01184e-06
0.601471	0.703463	0.421062	0.785269	0.396175	0.561379	0.496	0.460958	0.553222	Nudt19	nudix (nucleoside diphosphate linked moiety X)-type motif 19	Mus musculus nudix (nucleoside diphosphate linked moiety X)-type motif 19 (Nudt19), nuclear gene encoding mitochondrial protein, mRNA [NM_033080]	1.46736	8.29961e-07	9.50277e-06
0.579288	0.422174	0.329189	0.548087	0.537877	0.704778	0.603059	0.696037	0.552561	1700040A12Rik	RIKEN cDNA 1700040A12 gene	Mus musculus adult male testis cDNA, RIKEN full-length enriched library, clone:1700040A12 product:unclassifiable, full insert sequence. [AK018844]	1.46669	4.60392e-07	5.97976e-06
0.963971	0.82285	0.576209	0.335504	0.252033	0.208284	0.628747	0.632653	0.552531	Midn	midnolin	Mus musculus midnolin (Midn), mRNA [NM_021565]	1.46666	5.28592e-05	0.000289367
0.293054	0.201528	0.629076	0.36519	1.16608	0.974585	0.369829	0.417053	0.55205	Gjb6	gap junction protein, beta 6	Mus musculus gap junction protein, beta 6 (Gjb6), transcript variant 2, mRNA [NM_001010937]	1.46617	0.000319829	0.00135049
0.734281	0.751028	0.512435	0.592442	0.377749	0.519098	0.370889	0.55149	0.551176	Nr2e1	nuclear receptor subfamily 2, group E, member 1	Mus musculus nuclear receptor subfamily 2, group E, member 1 (Nr2e1), mRNA [NM_152229]	1.46528	6.90018e-07	8.20535e-06
0.692599	0.464629	0.625926	0.736053	0.348654	0.451815	0.48958	0.599071	0.551041	Atpaf1	ATP synthase mitochondrial F1 complex assembly factor 1	Mus musculus ATP synthase mitochondrial F1 complex assembly factor 1 (Atpaf1), nuclear gene encoding mitochondrial protein, mRNA [NM_181040]	1.46514	5.43626e-07	6.8152e-06
0.20486	0.484238	0.561459	0.48055	0.778017	0.761289	0.472099	0.664985	0.550937	BC031181	cDNA sequence BC031181	Mus musculus cDNA sequence BC031181 (BC031181), mRNA [NM_001001181]	1.46504	4.50932e-06	3.66503e-05
0.84218	0.377984	0.851602	0.347369	0.603082	0.286542	0.70315	0.391078	0.550374	Deb1	differentially expressed in B16F10 1	Mus musculus differentially expressed in B16F10 1 (Deb1), mRNA [NM_026794]	1.46446	3.90619e-05	0.000223442
0.677338	0.726248	0.636271	0.68318	0.318696	0.631282	0.292123	0.437281	0.550302	Fam213a	family with sequence similarity 213, member A	Mus musculus family with sequence similarity 213, member A (Fam213a), mRNA [NM_027464]	1.46439	2.90041e-06	2.57451e-05
0.407553	0.381871	0.66229	0.388064	0.709129	0.610042	0.623881	0.616416	0.549906	Otx2	orthodenticle homolog 2 (Drosophila)	Mus musculus orthodenticle homolog 2 (Drosophila) (Otx2), mRNA [NM_144841]	1.46399	5.76342e-07	7.16142e-06
0.678419	0.375336	0.707877	0.520294	0.403619	0.323441	0.757187	0.627152	0.549166	Dcaf12	DDB1 and CUL4 associated factor 12	Mus musculus DDB1 and CUL4 associated factor 12 (Dcaf12), mRNA [NM_026893]	1.46324	2.43639e-06	2.24156e-05
0.351993	0.307793	0.507376	0.463145	0.517014	0.579241	0.758547	0.905394	0.548813	Fbxl21	F-box and leucine-rich repeat protein 21	Mus musculus F-box and leucine-rich repeat protein 21 (Fbxl21), mRNA [NM_178674]	1.46288	5.98886e-06	4.65363e-05
-0.0600007	0.136009	1.07384	0.437403	0.772403	0.776909	0.631085	0.620659	0.548539	Nt5dc2	5'-nucleotidase domain containing 2	Mus musculus 5'-nucleotidase domain containing 2 (Nt5dc2), mRNA [NM_027289]	1.4626	0.000611549	0.002365
0.125287	0.0741002	1.00167	0.613442	0.66375	0.372629	0.884693	0.652461	0.548503	Id3	inhibitor of DNA binding 3	Mus musculus inhibitor of DNA binding 3 (Id3), mRNA [NM_008321]	1.46257	0.000300258	0.00127924
0.551311	0.502755	0.376172	0.650787	0.470448	0.622107	0.53192	0.681771	0.548409	Igf1r	insulin-like growth factor I receptor	Mus musculus insulin-like growth factor I receptor (Igf1r), mRNA [NM_010513]	1.46247	1.84874e-07	2.92906e-06
0.654252	0.387055	0.756949	0.784192	0.568931	0.4131	0.433755	0.38866	0.548362	Fundc1	FUN14 domain containing 1	Mus musculus FUN14 domain containing 1 (Fundc1), mRNA [NM_028058]	1.46242	2.13382e-06	2.00571e-05
0.50605	0.362089	0.82941	1.00702	0.71532	0.325767	0.377597	0.262722	0.548248	Sfxn5	sideroflexin 5	Mus musculus sideroflexin 5 (Sfxn5), nuclear gene encoding mitochondrial protein, mRNA [NM_178639]	1.46231	6.74572e-05	0.000355723
0.515436	0.0153399	0.868384	0.889419	1.04517	0.409974	0.519745	0.120456	0.54799	Kdm6b	KDM1 lysine (K)-specific demethylase 6B	Mus musculus KDM1 lysine (K)-specific demethylase 6B (Kdm6b), mRNA [NM_001017426]	1.46205	0.000779509	0.00292361
0.378723	0.274333	0.699152	0.679609	0.531074	0.819132	0.480655	0.521194	0.547984	Ptprs	protein tyrosine phosphatase, receptor type, S	Mus musculus protein tyrosine phosphatase, receptor type, S (Ptprs), transcript variant 1, mRNA [NM_011218]	1.46204	3.31555e-06	2.85406e-05
0.649322	0.687221	0.643138	0.0510347	0.84098	0.741068	0.405906	0.36198	0.547581	Kcnc1	potassium voltage gated channel, Shaw-related subfamily, member 1	Mus musculus potassium voltage gated channel, Shaw-related subfamily, member 1 (Kcnc1), transcript variant B, mRNA [NM_008421]	1.46163	5.69918e-05	0.000308336
0.759729	0.798233	0.561433	0.510181	0.426028	0.477845	0.426639	0.420059	0.547518	Trp53i13	transformation related protein 53 inducible protein 13	Mus musculus transformation related protein 53 inducible protein 13 (Trp53i13), mRNA [NM_001024920]	1.46157	9.15599e-07	1.02655e-05
0.447363	0.500142	0.715154	0.0539294	0.416705	0.538999	0.795765	0.906133	0.546774	Dnajc9	DnaJ (Hsp40) homolog, subfamily C, member 9	Mus musculus DnaJ (Hsp40) homolog, subfamily C, member 9 (Dnajc9), mRNA [NM_134081]	1.46082	7.8132e-05	0.000402725
0.660503	0.575498	0.593647	0.366438	0.378844	0.325464	0.744921	0.72789	0.546651	Abhd2	abhydrolase domain containing 2	Mus musculus abhydrolase domain containing 2 (Abhd2), mRNA [NM_018811]	1.46069	2.12744e-06	2.0006e-05
0.238621	0.150523	0.954668	0.684148	0.717811	0.619987	0.54832	0.45449	0.546071	Ramp3	receptor (calcitonin) activity modifying protein 3	Mus musculus receptor (calcitonin) activity modifying protein 3 (Ramp3), mRNA [NM_019511]	1.4601	4.79882e-05	0.000266125
0.675462	0.527714	0.7016	0.28089	0.743262	0.62	0.396021	0.422059	0.545876	Hmgcs2	3-hydroxy-3-methylglutaryl-Coenzyme A synthase 2	Mus musculus 3-hydroxy-3-methylglutaryl-Coenzyme A synthase 2 (Hmgcs2), nuclear gene encoding mitochondrial protein, mRNA [NM_008256]	1.45991	3.0038e-06	2.64788e-05
0.576377	0.514123	0.845026	-0.0289908	0.678696	0.577671	0.658586	0.541419	0.545363	Apmap	adipocyte plasma membrane associated protein	Mus musculus adipocyte plasma membrane associated protein (Apmap), mRNA [NM_027977]	1.45939	8.82526e-05	0.000445919
0.409455	0.489487	0.616512	0.359837	0.748742	0.685532	0.574899	0.477546	0.545251	Sybu	syntabulin (syntaxin-interacting)	Mus musculus 12 days embryo spinal ganglion cDNA, RIKEN full-length enriched library, clone:D130018P17 product:unclassifiable, full insert sequence. [AK051222]	1.45927	6.4465e-07	7.78808e-06
0.687333	0.714372	0.410013	0.156654	0.653084	0.642496	0.575677	0.520278	0.544988	Chpf2	chondroitin polymerizing factor 2	Mus musculus chondroitin polymerizing factor 2 (Chpf2), mRNA [NM_133913]	1.45901	4.21269e-06	3.47037e-05
0.603808	0.582057	0.618913	0.603566	0.441987	0.269868	0.74378	0.495923	0.544988	Alkbh4	alkB, alkylation repair homolog 4 (E. coli)	Mus musculus alkB, alkylation repair homolog 4 (E. coli) (Alkbh4), mRNA [NM_028070]	1.45901	8.87135e-07	1.00118e-05
0.605784	0.539775	0.588922	0.692071	0.528315	0.47304	0.434602	0.497355	0.544983	1700123O20Rik	RIKEN cDNA 1700123O20 gene	Mus musculus RIKEN cDNA 1700123O20 gene (1700123O20Rik), mRNA [NM_021437]	1.459	5.35075e-08	1.16565e-06
0.682943	0.58095	0.658963	0.847326	0.53756	0.430542	0.328312	0.291426	0.544753	Dbp	D site albumin promoter binding protein	Mus musculus D site albumin promoter binding protein (Dbp), mRNA [NM_016974]	1.45877	4.64262e-06	3.75365e-05
0.393596	0.317074	0.76835	1.02593	0.220203	0.67088	0.399783	0.559553	0.544421	Tsc22d3	TSC22 domain family, member 3	Mus musculus glucocorticoid-induced leucine zipper GILZ protein mRNA, complete cds. [AF024519]	1.45843	7.09125e-05	0.000370635
0.842077	0.353791	0.900737	0.716084	0.595665	0.408543	0.348858	0.188388	0.544268	Hlf	hepatic leukemia factor	Mus musculus hepatic leukemia factor (Hlf), mRNA [NM_172563]	1.45828	5.95383e-05	0.000319673
0.812631	0.64425	0.766536	0.619792	0.583271	0.500716	0.29853	0.127764	0.544186	Pink1	PTEN induced putative kinase 1	Mus musculus PTEN induced putative kinase 1 (Pink1), nuclear gene encoding mitochondrial protein, mRNA [NM_026880]	1.4582	2.00882e-05	0.000127994
0.695574	0.783362	0.56548	0.218501	0.305718	0.511615	0.525132	0.74764	0.544128	Lonp1	lon peptidase 1, mitochondrial	Mus musculus lon peptidase 1, mitochondrial (Lonp1), nuclear gene encoding mitochondrial protein, mRNA [NM_028782]	1.45814	1.02636e-05	7.26207e-05
0.672017	0.601534	0.8089	0.522619	0.432014	0.247116	0.570547	0.497843	0.544074	Hdac10	histone deacetylase 10	Mus musculus histone deacetylase 10 (Hdac10), transcript variant 1, mRNA [NM_199198]	1.45808	2.47888e-06	2.27475e-05
0.55584	0.53066	0.723143	0.619288	0.586484	0.447919	0.505023	0.382535	0.543861	Wipf2	WAS/WASL interacting protein family, member 2	Mus musculus WAS/WASL interacting protein family, member 2 (Wipf2), mRNA [NM_197940]	1.45787	1.60432e-07	2.63203e-06
0.829409	0.831759	0.850528	0.491486	0.492907	0.396642	0.304043	0.149415	0.543274	Lrrc38	leucine rich repeat containing 38	Mus musculus leucine rich repeat containing 38 (Lrrc38), mRNA [NM_001162983]	1.45728	6.16413e-05	0.000329053
0.321066	0.272142	0.797702	0.312203	0.388052	0.331893	1.11086	0.804329	0.542281	Laptm4b	lysosomal-associated protein transmembrane 4B	Mus musculus lysosomal-associated protein transmembrane 4B (Laptm4b), mRNA [NM_033521]	1.45627	0.000234841	0.00103336
0.913125	0.178637	0.778927	0.727242	0.6091	0.52549	0.311268	0.293868	0.542207	Gprasp2	G protein-coupled receptor associated sorting protein 2	Mus musculus G protein-coupled receptor associated sorting protein 2 (Gprasp2), transcript variant 1, mRNA [NM_001163015]	1.4562	8.49873e-05	0.000432607
0.691744	0.59873	0.628278	0.416463	0.415604	0.511306	0.530204	0.541339	0.541709	Rab23	RAB23, member RAS oncogene family	Mus musculus RAB23, member RAS oncogene family (Rab23), transcript variant 1, mRNA [NM_008999]	1.4557	1.31952e-07	2.26438e-06
0.705749	0.439171	0.618474	0.302688	0.501054	0.502315	0.708946	0.554248	0.541581	Tshz1	teashirt zinc finger family member 1	Mus musculus teashirt zinc finger family member 1 (Tshz1), mRNA [NM_001081300]	1.45557	1.07779e-06	1.16561e-05
0.945748	0.464707	0.530134	0.547504	0.556137	0.362469	0.467008	0.45258	0.540786	Fbxo30	F-box protein 30	Mus musculus F-box protein 30 (Fbxo30), transcript variant 1, mRNA [NM_027968]	1.45476	5.04052e-06	4.03052e-05
0.573392	0.838674	0.355821	0.377633	0.29126	0.517688	0.627284	0.743279	0.540629	B930041F14Rik	RIKEN cDNA B930041F14 gene	Mus musculus RIKEN cDNA B930041F14 gene (B930041F14Rik), mRNA [NM_178699]	1.45461	6.93335e-06	5.25363e-05
1.13908	0.45719	0.812718	0.034448	0.684202	0.301178	0.673608	0.213462	0.539486	Zfp740	zinc finger protein 740	Mus musculus zinc finger protein 740 (Zfp740), mRNA [NM_153194]	1.45345	0.00100589	0.00364722
0.360616	0.23402	0.69594	0.68733	0.820424	0.289068	0.753447	0.474701	0.539443	Tmco5b	transmembrane and coiled-coil domains 5B	Mus musculus transmembrane and coiled-coil domains 5B (Tmco5b), mRNA [NM_029232]	1.45341	3.02756e-05	0.000181227
0.477494	0.146544	0.843045	0.707536	0.771617	0.23944	0.639021	0.486178	0.538859	Fmn2	formin 2	Mus musculus formin 2 (Fmn2), mRNA [NM_019445]	1.45282	5.81411e-05	0.000313517
0.43463	0.0254145	0.733866	0.66257	0.35457	0.810441	0.367176	0.919309	0.538497	Shh	sonic hedgehog	Mus musculus sonic hedgehog (Shh), mRNA [NM_009170]	1.45246	0.00021242	0.000949039
0.524305	0.220868	0.94726	0.638429	0.850825	0.0636847	0.695068	0.363703	0.538018	Gsx2	GS homeobox 2	Mus musculus GS homeobox 2 (Gsx2), mRNA [NM_133256]	1.45198	0.000317862	0.00134335
1.10991	0.623263	0.427146	0.606246	0.0672741	0.362483	0.470139	0.635712	0.537771	Fgfbp1	fibroblast growth factor binding protein 1	Mus musculus fibroblast growth factor binding protein 1 (Fgfbp1), transcript variant 2, mRNA [NM_008009]	1.45173	0.000173169	0.000794028
0.499778	0.326974	0.839115	0.540126	0.827906	0.284573	0.70499	0.275228	0.537336	Dclk1	doublecortin-like kinase 1	Mus musculus doublecortin-like kinase 1 (Dclk1), transcript variant 1, mRNA [NM_019978]	1.45129	4.91037e-05	0.000271603
1.24685	0.756449	0.640455	0.333273	0.463422	0.294745	0.449401	0.11282	0.537176	Zfp691	zinc finger protein 691	Mus musculus zinc finger protein 691 (Zfp691), transcript variant 1, mRNA [NM_183140]	1.45113	0.000536033	0.00211293
0.249332	0.0244675	0.993153	0.906889	0.684588	0.437356	0.484262	0.516858	0.537113	Apoc2	apolipoprotein C-II	Mus musculus apolipoprotein C-II (Apoc2), mRNA [NM_009695]	1.45107	0.000241117	0.00105664
0.441056	0.501254	0.678487	0.268012	0.639736	0.482374	0.683914	0.601673	0.537063	Dgat2	diacylglycerol O-acyltransferase 2	Mus musculus diacylglycerol O-acyltransferase 2 (Dgat2), mRNA [NM_026384]	1.45102	1.45726e-06	1.48254e-05
-0.00351759	0.325743	0.494163	0.2868	0.413342	0.476216	1.16021	1.14109	0.536755	Elovl7	ELOVL family member 7, elongation of long chain fatty acids (yeast)	Mus musculus ELOVL family member 7, elongation of long chain fatty acids (yeast) (Elovl7), mRNA [NM_029001]	1.45071	0.00125239	0.00440792
0.62783	0.218824	0.538371	0.125184	1.05659	0.615467	0.668777	0.441263	0.536538	Lrrc4c	leucine rich repeat containing 4C	Mus musculus leucine rich repeat containing 4C (Lrrc4c), mRNA [NM_178725]	1.45049	0.000173872	0.000796911
0.551394	0.28533	0.935752	0.59499	0.677721	0.409589	0.489402	0.346741	0.536365	Pcdhb16	protocadherin beta 16	Mus musculus protocadherin beta 16 (Pcdhb16), mRNA [NM_053141]	1.45031	1.51235e-05	0.000100675
0.481598	0.337713	0.979555	0.588722	0.368151	0.116563	0.832799	0.583354	0.536057	Tfap2a	transcription factor AP-2, alpha	Mus musculus transcription factor AP-2, alpha (Tfap2a), transcript variant 1, mRNA [NM_011547]	1.45	0.00010276	0.00050764
1.12562	0.583983	0.922093	0.480137	0.273278	0.107394	0.551469	0.236664	0.53508	Slc26a11	solute carrier family 26, member 11	Mus musculus solute carrier family 26, member 11 (Slc26a11), mRNA [NM_178743]	1.44902	0.000576544	0.00224844
0.515283	0.31271	0.755904	0.366446	0.507423	0.413057	0.846759	0.561547	0.534891	Cyp2u1	cytochrome P450, family 2, subfamily u, polypeptide 1	Mus musculus cytochrome P450, family 2, subfamily u, polypeptide 1 (Cyp2u1), mRNA [NM_027816]	1.44883	7.94753e-06	5.88577e-05
0.866889	0.480342	0.810109	0.667582	0.26293	-0.273539	0.915246	0.545341	0.534362	Prdm6	PR domain containing 6	Mus musculus PR domain containing 6 (Prdm6), mRNA [NM_001033281]	1.4483	0.00121644	0.00429992
0.655924	0.613148	0.765487	0.426603	0.679889	0.351803	0.577309	0.201892	0.534007	Gm15350	predicted gene 15350	Mus musculus predicted gene 15350 (Gm15350), non-coding RNA [NR_045775]	1.44795	1.09706e-05	7.67294e-05
0.641461	0.590028	0.648328	0.67342	0.480856	0.358093	0.463146	0.416664	0.534	Pex16	peroxisomal biogenesis factor 16	Mus musculus peroxisomal biogenesis factor 16 (Pex16), transcript variant 1, mRNA [NM_145122]	1.44794	3.21325e-07	4.50662e-06
0.694535	0.447271	0.529181	0.454271	0.752972	0.667132	0.344495	0.381818	0.533959	Nlgn1	neuroligin 1	Mus musculus neuroligin 1 (Nlgn1), transcript variant 1, mRNA [NM_138666]	1.4479	1.56861e-06	1.56655e-05
0.906133	0.630604	0.584328	0.585711	0.331693	0.16988	0.582738	0.478536	0.533703	Angptl6	angiopoietin-like 6	Mus musculus angiopoietin-like 6 (Angptl6), mRNA [NM_145154]	1.44764	1.64864e-05	0.000108592
0.652011	1.00379	0.288426	0.310118	0.504352	0.566184	0.408096	0.53464	0.533452	Zfp385a	zinc finger protein 385A	Mus musculus hematopoietic zinc finger protein mRNA, complete cds. [AF118566]	1.44739	2.35709e-05	0.000146283
1.00172	0.813571	0.362075	0.463096	0.33569	0.430105	0.30752	0.550964	0.533093	Gng5	guanine nucleotide binding protein (G protein), gamma 5	Mus musculus guanine nucleotide binding protein (G protein), gamma 5 (Gng5), mRNA [NM_010318]	1.44703	4.18521e-05	0.000237359
0.393904	1.00075	0.316549	0.144019	0.486874	0.840212	0.305869	0.772165	0.532543	Stk40	serine/threonine kinase 40	Mus musculus serine/threonine kinase 40 (Stk40), transcript variant 2, mRNA [NM_028800]	1.44648	0.000282623	0.0012131
0.754795	0.726892	0.422893	0.471786	0.488674	0.377063	0.592118	0.418535	0.531595	Cox19	cytochrome c oxidase assembly protein 19	COX19 cytochrome c oxidase assembly homolog (S. cerevisiae) [Source:MGI Symbol;Acc:MGI:1915283] [ENSMUST00000049630]	1.44553	1.04068e-06	1.13356e-05
0.801863	0.796168	0.457412	-0.0114551	0.485994	0.200615	0.854618	0.666897	0.531514	Ahdc1	AT hook, DNA binding motif, containing 1	Mus musculus 13 days embryo male testis cDNA, RIKEN full-length enriched library, clone:6030447C22 product:hypothetical protein, full insert sequence. [AK134372]	1.44545	0.000247883	0.00108157
0.524398	0.118589	0.774664	0.70305	0.672422	0.523784	0.536924	0.397506	0.531417	Zranb1	zinc finger, RAN-binding domain containing 1	zinc finger, RAN-binding domain containing 1 [Source:MGI Symbol;Acc:MGI:106441] [ENSMUST00000106157]	1.44535	1.40834e-05	9.48198e-05
0.932183	0.55296	0.485561	0.389295	0.39732	0.345824	0.677027	0.471124	0.531412	Sez6l2	seizure related 6 homolog like 2	Mus musculus seizure related 6 homolog like 2 (Sez6l2), transcript variant 1, mRNA [NM_144926]	1.44534	9.08054e-06	6.58494e-05
0.506873	0.367228	0.607314	0.346542	0.764932	0.541122	0.665988	0.450952	0.531369	Pde2a	phosphodiesterase 2A, cGMP-stimulated	Mus musculus phosphodiesterase 2A, cGMP-stimulated (Pde2a), transcript variant 2, mRNA [NM_001008548]	1.4453	1.65112e-06	1.63513e-05
1.05091	0.480768	0.969407	0.554807	0.686602	0.0675119	0.352437	0.088391	0.531354	Shisa2	shisa homolog 2 (Xenopus laevis)	Mus musculus shisa homolog 2 (Xenopus laevis) (Shisa2), mRNA [NM_145463]	1.44528	0.00098008	0.00356457
1.02494	0.812977	0.392317	0.147392	0.507632	0.622677	0.374948	0.364025	0.530863	Jund	Jun proto-oncogene related gene d	Mus musculus Jun proto-oncogene related gene d (Jund), mRNA [NM_010592]	1.44479	0.000101361	0.000501777
0.604306	0.434416	0.744651	0.601333	0.578901	0.264827	0.612407	0.40598	0.530853	Sfrs18	serine/arginine-rich splicing factor 18	Mus musculus serine/arginine-rich splicing factor 18 (Sfrs18), mRNA [NM_025669]	1.44478	2.17084e-06	2.03691e-05
-0.142834	0.264308	0.864765	0.437016	0.643825	0.755396	0.729975	0.69211	0.53057	Tcn2	transcobalamin 2	Mus musculus transcobalamin 2 (Tcn2), transcript variant 1, mRNA [NM_015749]	1.4445	0.000395985	0.00162318
0.531363	0.434169	0.576898	0.596329	0.720816	0.405023	0.477462	0.501017	0.530385	Etnk1	ethanolamine kinase 1	Mus musculus ethanolamine kinase 1 (Etnk1), mRNA [NM_029250]	1.44431	2.39684e-07	3.5838e-06
0.514862	0.434594	0.786485	0.0819424	0.750505	0.413815	0.769391	0.49105	0.530331	Angpt1	angiopoietin 1	Mus musculus angiopoietin 1 (Angpt1), mRNA [NM_009640]	1.44426	6.88524e-05	0.000362271
0.666931	0.542442	0.736554	0.39832	0.534351	0.380229	0.500408	0.483117	0.530294	Ptcd1	pentatricopeptide repeat domain 1	Mus musculus pentatricopeptide repeat domain 1 (Ptcd1), nuclear gene encoding mitochondrial protein, mRNA [NM_133735]	1.44422	6.5375e-07	7.87537e-06
0.653093	0.373733	0.539849	0.541577	0.61473	0.576819	0.501277	0.437351	0.529804	Tfdp2	transcription factor Dp 2	DP-3=protein regulating cell cycle transcription factor DRTF1/E2F [mice, pl-2, F9 EC, mRNA, 1380 nt]. [S79780]	1.44373	1.46186e-07	2.45127e-06
0.272205	0.290834	0.882011	0.859063	0.578987	0.539272	0.437136	0.37339	0.529112	Rwdd2a	RWD domain containing 2A	Mus musculus RWD domain containing 2A (Rwdd2a), transcript variant 1, mRNA [NM_027100]	1.44304	2.6759e-05	0.000162929
1.50172	1.06075	0.438534	0.456666	0.131019	-0.146186	0.434303	0.353494	0.528787	Gm3739	predicted gene 3739	PREDICTED: Mus musculus predicted gene 3739, transcript variant 2 (Gm3739), mRNA [XM_003688924]	1.44272	0.00607778	0.0175446
0.476396	0.164458	0.638523	0.481267	0.520224	0.389014	0.888228	0.671669	0.528722	Dhh	desert hedgehog	Mus musculus desert hedgehog (Dhh), mRNA [NM_007857]	1.44265	1.77846e-05	0.000115391
0.236096	0.579126	0.355736	0.0573538	1.00685	0.785131	0.576297	0.632923	0.52869	Ecm1	extracellular matrix protein 1	Mus musculus extracellular matrix protein 1 (Ecm1), transcript variant 1, mRNA [NM_007899]	1.44262	0.000208714	0.00093484
0.872698	0.556942	0.631674	0.383042	0.436955	-0.267063	1.14794	0.459549	0.527717	Atrnl1	attractin like 1	Mus musculus attractin like 1 (Atrnl1), mRNA [NM_181415]	1.44165	0.00215522	0.00709333
0.225743	0.387956	0.692008	0.542312	0.593063	0.48068	0.630225	0.667522	0.527439	Mrpl49	mitochondrial ribosomal protein L49	Mus musculus mitochondrial ribosomal protein L49 (Mrpl49), nuclear gene encoding mitochondrial protein, mRNA [NM_026246]	1.44137	2.03042e-06	1.92707e-05
0.822854	0.641574	0.490294	0.541669	0.412224	0.373934	0.463392	0.465115	0.526382	Srrd	SRR1 domain containing	Mus musculus SRR1 domain containing (Srrd), mRNA [NM_027323]	1.44031	1.13795e-06	1.2185e-05
0.916325	0.784061	0.512637	0.43465	0.398891	0.393778	0.389543	0.373763	0.525456	Pcnxl3	pecanex-like 3 (Drosophila)	Mus musculus pecanex-like 3 (Drosophila) (Pcnxl3), mRNA [NM_144868]	1.43939	1.17803e-05	8.14281e-05
0.429185	0.592251	0.712617	0.536561	0.36816	0.421568	0.547647	0.595623	0.525451	Sik3	SIK family kinase 3	Mus musculus SIK family kinase 3 (Sik3), mRNA [NM_027498]	1.43938	3.49216e-07	4.81832e-06
0.722597	0.359871	0.621768	0.458534	0.554937	0.592274	0.45069	0.440161	0.525104	A430103D13Rik	RIKEN cDNA A430103D13 gene	Mus musculus 0 day neonate thymus cDNA, RIKEN full-length enriched library, clone:A430103D13 product:unclassifiable, full insert sequence. [AK020759]	1.43904	6.39108e-07	7.74286e-06
1.06743	0.588194	0.503778	0.196086	0.77931	0.472623	0.426092	0.164058	0.524696	Pomc	pro-opiomelanocortin-alpha	Mus musculus pro-opiomelanocortin-alpha (Pomc), mRNA [NM_008895]	1.43863	0.000226925	0.00100289
0.222991	0.511134	0.588779	0.53643	0.50623	0.12971	1.06574	0.636014	0.524628	Il6ra	interleukin 6 receptor, alpha	Mus musculus interleukin 6 receptor, alpha (Il6ra), mRNA [NM_010559]	1.43856	0.000155542	0.000722712
0.504169	0.462139	0.828658	0.459411	0.253338	0.266841	0.753718	0.666826	0.524388	Flcn	folliculin	Mus musculus folliculin (Flcn), transcript variant 2, mRNA [NM_146018]	1.43832	1.69149e-05	0.000110724
0.23334	0.315442	0.477824	0.257427	0.841756	0.797001	0.669911	0.601469	0.524271	Dab1	disabled 1	Mus musculus disabled 1 (Dab1), transcript variant 1, mRNA [NM_010014]	1.43821	3.52535e-05	0.000205584
0.796355	0.398835	0.228518	0.257288	0.487771	0.34367	1.0231	0.655955	0.523936	Dusp1	dual specificity phosphatase 1	Mus musculus dual specificity phosphatase 1 (Dusp1), mRNA [NM_013642]	1.43787	0.000136168	0.000646105
0.461274	0.382138	0.34197	0.43403	0.582856	0.529695	0.687722	0.770722	0.523801	Fam49a	family with sequence similarity 49, member A	Mus musculus family with sequence similarity 49, member A (Fam49a), transcript variant 1, mRNA [NM_029758]	1.43774	1.38763e-06	1.42642e-05
0.23742	0.372399	1.05097	0.537101	0.359205	0.410053	0.710522	0.511983	0.523707	Fam134a	family with sequence similarity 134, member A	Mus musculus family with sequence similarity 134, member A (Fam134a), mRNA [NM_170755]	1.43764	7.66058e-05	0.000396203
0.63182	0.637995	0.666042	0.432147	0.356825	0.304116	0.6429	0.510812	0.522832	Pcyt2	phosphate cytidylyltransferase 2, ethanolamine	Mus musculus phosphate cytidylyltransferase 2, ethanolamine (Pcyt2), mRNA [NM_024229]	1.43677	1.30024e-06	1.35519e-05
0.62309	0.28773	0.458353	0.0964798	0.740944	0.448606	0.968658	0.556537	0.52255	Olfr1153	olfactory receptor 1153	Mus musculus olfactory receptor 1153 (Olfr1153), mRNA [NM_146640]	1.43649	0.000128001	0.000612413
0.821013	0.778832	0.471062	0.249763	0.4396	0.4477	0.468518	0.497809	0.521787	Zfp553	zinc finger protein 553	Mus musculus zinc finger protein 553 (Zfp553), mRNA [NM_146201]	1.43573	6.70621e-06	5.107e-05
0.898717	0.697757	0.559373	0.573602	0.44518	0.232615	0.409058	0.357187	0.521686	Zfp13	zinc finger protein 13	Mus musculus zinc finger protein 13 (Zfp13), mRNA [NM_011747]	1.43563	1.47703e-05	9.85705e-05
0.471045	0.266912	0.72544	0.00898727	0.857922	0.735904	0.611383	0.495329	0.521615	A330074H02Rik	RIKEN cDNA A330074H02 gene	Mus musculus adult male spinal cord cDNA, RIKEN full-length enriched library, clone:A330074H02 product:unclassifiable, full insert sequence. [AK039621]	1.43556	0.00017356	0.000795654
0.652368	0.517174	0.683542	0.107313	0.795173	0.544888	0.630024	0.240328	0.521351	Map3k13	mitogen-activated protein kinase kinase kinase 13	Mus musculus mitogen-activated protein kinase kinase kinase 13 (Map3k13), mRNA [NM_172821]	1.4353	6.07062e-05	0.000324795
0.59565	0.683957	0.463807	0.203501	0.445946	0.556042	0.631679	0.58554	0.520765	Mras	muscle and microspikes RAS	Mus musculus muscle and microspikes RAS (Mras), mRNA [NM_008624]	1.43472	1.90183e-06	1.83045e-05
0.501605	0.13049	0.915713	0.523021	0.679397	0.471778	0.580819	0.35748	0.520038	Cyth1	cytohesin 1	Mus musculus cytohesin 1 (Cyth1), transcript variant 1, mRNA [NM_011180]	1.43399	4.34392e-05	0.000244728
0.347548	0.138762	0.458882	0.322749	0.734516	0.259195	1.20862	0.688621	0.519862	Olfr63	olfactory receptor 63	Mus musculus olfactory receptor 63 (Olfr63), mRNA [NM_146937]	1.43382	0.000665988	0.00254865
0.394153	0.465289	0.617931	0.242161	0.570599	0.442191	0.742974	0.683033	0.519791	Gm6498	glyceraldehyde-3-phosphate dehydrogenase pseudogene	Mus musculus predicted gene 6498 (Gm6498), non-coding RNA [NR_003630]	1.43375	4.01399e-06	3.33511e-05
0.770492	0.972529	0.550104	0.441459	0.315153	0.436797	0.32796	0.338885	0.519172	Porcn	porcupine homolog (Drosophila)	Mus musculus porcupine homolog (Drosophila) (Porcn), transcript variant Mporc-d, mRNA [NM_023638]	1.43313	3.5205e-05	0.000205469
0.447908	0.121865	0.718732	0.197981	0.804624	0.640949	0.740439	0.477357	0.518732	Adamts9	a disintegrin-like and metallopeptidase (reprolysin type) with thrombospondin type 1 motif, 9	a disintegrin-like and metallopeptidase (reprolysin type) with thrombospondin type 1 motif, 9 [Source:MGI Symbol;Acc:MGI:1916320] [ENSMUST00000125490]	1.4327	9.51412e-05	0.000476311
0.614909	0.440205	0.8219	0.27184	0.624536	0.380724	0.60828	0.385575	0.518496	Smek2	SMEK homolog 2, suppressor of mek1 (Dictyostelium)	Mus musculus SMEK homolog 2, suppressor of mek1 (Dictyostelium) (Smek2), mRNA [NM_134034]	1.43246	1.19427e-05	8.23365e-05
0.491286	0.311404	0.594736	0.713314	0.552521	0.298266	0.721343	0.462914	0.518223	Rfxank	regulatory factor X-associated ankyrin-containing protein	Mus musculus regulatory factor X-associated ankyrin-containing protein (Rfxank), transcript variant 1, mRNA [NM_011266]	1.43219	3.6855e-06	3.11328e-05
0.742891	0.573496	0.508793	0.451638	0.431007	0.46396	0.441745	0.531892	0.518178	Gm9975	predicted gene 9975	PREDICTED: Mus musculus predicted gene 9975 (Gm9975), misc_RNA [XR_168686]	1.43215	2.38837e-07	3.58093e-06
0.665443	0.425339	0.492986	0.370457	0.726307	0.647572	0.538827	0.277433	0.518045	Rasgrp1	RAS guanyl releasing protein 1	Mus musculus RAS guanyl releasing protein 1 (Rasgrp1), mRNA [NM_011246]	1.43201	2.89262e-06	2.57012e-05
0.583563	0.375054	0.653086	0.696082	0.575994	0.483047	0.409451	0.366773	0.517881	Ciao1	cytosolic iron-sulfur protein assembly 1	Mus musculus cytosolic iron-sulfur protein assembly 1 (Ciao1), mRNA [NM_025296]	1.43185	7.05738e-07	8.34097e-06
0.622607	0.661117	0.53843	0.519092	0.438619	0.41273	0.493617	0.456306	0.517815	LOC101056069	coiled-coil-helix-coiled-coil-helix domain-containing protein 2, mitochondrial-like	PREDICTED: Mus musculus coiled-coil-helix-coiled-coil-helix domain-containing protein 2, mitochondrial-like (LOC101056069), mRNA [XM_003945611]	1.43178	1.00937e-07	1.85811e-06
0.334338	0.558563	0.549494	0.581414	0.425477	0.447521	0.63688	0.608337	0.517753	Ttll12	tubulin tyrosine ligase-like family, member 12	Mus musculus tubulin tyrosine ligase-like family, member 12 (Ttll12), mRNA [NM_183017]	1.43172	2.66064e-07	3.86674e-06
0.946928	0.198168	0.269353	-0.0678481	0.949687	0.267897	1.26956	0.306818	0.51757	Olfr430	olfactory receptor 430	Mus musculus olfactory receptor 430 (Olfr430), mRNA [NM_146718]	1.43154	0.00640698	0.0183641
0.38397	0.0906428	0.828066	0.653511	0.543343	0.575564	0.617652	0.442873	0.516953	Adam23	a disintegrin and metallopeptidase domain 23	Mus musculus a disintegrin and metallopeptidase domain 23 (Adam23), transcript variant 2, mRNA [NM_011780]	1.43093	2.38984e-05	0.000147941
0.909287	0.591235	0.567401	0.276022	0.474621	0.234572	0.676552	0.402127	0.516477	Elp3	elongator acetyltransferase complex subunit 3	Mus musculus elongator acetyltransferase complex subunit 3 (Elp3), transcript variant 2, mRNA [NM_028811]	1.43046	3.33031e-05	0.000196419
0.799854	0.624706	0.414664	0.364504	0.603292	0.269363	0.659427	0.395946	0.51647	9630010G10Rik	RIKEN cDNA 9630010G10 gene	Mus musculus 16 days neonate cerebellum cDNA, RIKEN full-length enriched library, clone:9630010G10 product:unclassifiable, full insert sequence. [AK035845]	1.43045	8.21279e-06	6.05479e-05
0.651991	0.258883	0.726435	0.403589	0.577592	0.347709	0.703998	0.46077	0.516371	Ggps1	geranylgeranyl diphosphate synthase 1	Mus musculus geranylgeranyl diphosphate synthase 1 (Ggps1), mRNA [NM_010282]	1.43035	9.23481e-06	6.67178e-05
0.44732	0.631032	0.553285	0.39924	0.538524	0.545931	0.462816	0.55181	0.516245	Suox	sulfite oxidase	Mus musculus sulfite oxidase (Suox), nuclear gene encoding mitochondrial protein, mRNA [NM_173733]	1.43023	8.72413e-08	1.65766e-06
0.866598	0.388361	0.610518	0.560124	0.392729	0.345718	0.534342	0.429151	0.515943	Masp1	mannan-binding lectin serine peptidase 1	Mus musculus domesticus Crarf mRNA for P100 serine protease of Ra-reactive factor, complete cds. [D16492]	1.42993	6.1701e-06	4.77223e-05
0.718018	0.443305	0.737206	0.447849	0.591882	0.526248	0.352869	0.302728	0.515013	Nxnl2	nucleoredoxin-like 2	Mus musculus nucleoredoxin-like 2, mRNA (cDNA clone IMAGE:4507156), with apparent retained intron. [BC016199]	1.42901	3.57322e-06	3.03774e-05
0.776231	0.438552	0.845098	0.426457	0.40748	0.121795	0.596957	0.504946	0.514689	Nek3	NIMA (never in mitosis gene a)-related expressed kinase 3	Mus musculus NIMA (never in mitosis gene a)-related expressed kinase 3 (Nek3), transcript variant 2, mRNA [NM_011848]	1.42869	4.61286e-05	0.000257396
0.318817	0.149781	0.917752	0.731014	0.580231	0.584441	0.471922	0.363257	0.514652	Ghitm	growth hormone inducible transmembrane protein	Mus musculus growth hormone inducible transmembrane protein (Ghitm), transcript variant 1, mRNA [NM_078478]	1.42865	4.63015e-05	0.000257983
0.708343	0.536345	0.683288	0.124344	0.444058	0.388626	0.720206	0.511652	0.514608	Ttc17	tetratricopeptide repeat domain 17	tetratricopeptide repeat domain 17 [Source:MGI Symbol;Acc:MGI:1921819] [ENSMUST00000150215]	1.42861	2.18581e-05	0.000137337
0.980782	0.855294	0.54437	0.668026	0.307165	0.342016	0.187352	0.22993	0.514367	Banp	BTG3 associated nuclear protein	Mus musculus BTG3 associated nuclear protein (Banp), transcript variant 2, mRNA [NM_016812]	1.42837	0.000181819	0.000828334
0.859444	0.713869	0.478947	0.459749	0.400769	0.316178	0.457622	0.426766	0.514168	Uqcrfs1	ubiquinol-cytochrome c reductase, Rieske iron-sulfur polypeptide 1	Mus musculus ubiquinol-cytochrome c reductase, Rieske iron-sulfur polypeptide 1 (Uqcrfs1), nuclear gene encoding mitochondrial protein, mRNA [NM_025710]	1.42817	5.39572e-06	4.25533e-05
0.492492	1.03401	0.229865	0.192426	0.59904	0.573599	0.532942	0.4559	0.513784	Bach1	BTB and CNC homology 1	Mus musculus BTB and CNC homology 1 (Bach1), mRNA [NM_007520]	1.42779	9.49936e-05	0.000475796
1.20816	0.88959	0.579235	0.311007	0.375863	0.265964	0.248022	0.229274	0.513389	Cox14	cytochrome c oxidase assembly protein 14	Mus musculus cytochrome c oxidase assembly protein 14 (Cox14), nuclear gene encoding mitochondrial protein, mRNA [NM_183256]	1.4274	0.000743307	0.00280309
0.933512	0.386874	0.346121	0.58507	0.664764	0.558634	0.470383	0.161332	0.513336	Six1	sine oculis-related homeobox 1	M.musculus Six1 mRNA. [X80339]	1.42735	5.85308e-05	0.000315138
0.477521	0.590631	0.515434	0.606149	0.477043	0.448989	0.456063	0.532776	0.513076	Polr2g	polymerase (RNA) II (DNA directed) polypeptide G	Mus musculus polymerase (RNA) II (DNA directed) polypeptide G (Polr2g), mRNA [NM_026329]	1.42709	4.25735e-08	9.8215e-07
0.757238	1.24037	0.162701	0.0163823	0.592468	0.461383	0.551142	0.321545	0.512903	Ece2	endothelin converting enzyme 2	Mus musculus endothelin converting enzyme 2 (Ece2), transcript variant 3, mRNA [NM_025462]	1.42692	0.00114795	0.00408907
0.367224	0.540288	0.645648	0.705862	0.395814	0.466317	0.428971	0.552002	0.512766	Hmgcl	3-hydroxy-3-methylglutaryl-Coenzyme A lyase	Mus musculus 3-hydroxy-3-methylglutaryl-Coenzyme A lyase (Hmgcl), mRNA [NM_008254]	1.42678	5.70655e-07	7.10795e-06
0.997448	0.401398	0.793532	0.147237	0.495645	0.237138	0.744085	0.282261	0.512343	Lyrm4	LYR motif containing 4	Mus musculus LYR motif containing 4 (Lyrm4), mRNA [NM_201358]	1.42636	0.000482785	0.00192951
0.704143	0.596646	0.571508	0.602529	0.428312	0.455332	0.316699	0.422267	0.512179	Emc6	ER membrane protein complex subunit 6	Mus musculus ER membrane protein complex subunit 6 (Emc6), transcript variant 2, mRNA [NM_025318]	1.4262	6.68638e-07	8.00926e-06
0.529062	0.266751	0.859292	0.79907	0.518492	0.554675	0.33475	0.234052	0.512018	Ddhd1	DDHD domain containing 1	Mus musculus 16 days neonate cerebellum cDNA, RIKEN full-length enriched library, clone:9630061G18 product:unclassifiable, full insert sequence. [AK036369]	1.42604	3.42533e-05	0.000200687
0.727202	0.518834	0.679499	0.510411	0.579737	0.364672	0.451966	0.263374	0.511962	Vps28	vacuolar protein sorting 28 (yeast)	Mus musculus vacuolar protein sorting 28 (yeast) (Vps28), mRNA [NM_025842]	1.42599	3.02552e-06	2.66371e-05
0.769701	0.621233	0.416656	0.378953	0.472316	0.683821	0.404518	0.346582	0.511723	Ifngr1	interferon gamma receptor 1	Mus musculus interferon gamma receptor 1 (Ifngr1), mRNA [NM_010511]	1.42575	2.80826e-06	2.50774e-05
0.507451	0.665072	0.699369	0.480296	0.53395	0.551767	0.390582	0.261697	0.511273	Vmac	vimentin-type intermediate filament associated coiled-coil protein	Mus musculus vimentin-type intermediate filament associated coiled-coil protein (Vmac), transcript variant 1, mRNA [NM_178926]	1.42531	1.53811e-06	1.54625e-05
0.730198	0.272097	0.641591	0.383281	0.675005	0.498243	0.570357	0.319086	0.511232	Tmem25	transmembrane protein 25	Mus musculus transmembrane protein 25 (Tmem25), mRNA [NM_027865]	1.42527	9.36288e-06	6.73912e-05
0.864186	0.614018	0.516731	0.23886	0.827119	0.535329	0.386097	0.103327	0.510708	Glb1l	galactosidase, beta 1-like	Mus musculus galactosidase, beta 1-like (Glb1l), mRNA [NM_029010]	1.42475	0.000116561	0.000565953
0.44256	0.30138	0.565883	0.656888	0.52554	0.438439	0.616972	0.536919	0.510573	Sar1b	SAR1 gene homolog B (S. cerevisiae)	Mus musculus SAR1 gene homolog B (S. cerevisiae) (Sar1b), mRNA [NM_025535]	1.42462	4.28476e-07	5.6868e-06
0.595035	0.570032	0.723157	0.654732	0.308494	0.465008	0.321461	0.446407	0.510541	Mif4gd	MIF4G domain containing	Mus musculus MIF4G domain containing (Mif4gd), transcript variant 1, mRNA [NM_027162]	1.42458	2.00442e-06	1.91026e-05
0.782226	0.809849	0.49494	0.243662	0.440663	0.401096	0.431282	0.480089	0.510476	Ap1b1	adaptor protein complex AP-1, beta 1 subunit	Mus musculus adaptor protein complex AP-1, beta 1 subunit (Ap1b1), transcript variant 2, mRNA [NM_007454]	1.42452	9.8311e-06	7.0003e-05
0.541123	0.425562	0.620014	0.908109	0.438771	0.767697	0.121401	0.260332	0.510376	Acadm	acyl-Coenzyme A dehydrogenase, medium chain	Mus musculus acyl-Coenzyme A dehydrogenase, medium chain (Acadm), nuclear gene encoding mitochondrial protein, mRNA [NM_007382]	1.42442	8.79805e-05	0.000445073
0.681889	0.716971	0.442155	0.50964	0.452964	0.407388	0.397584	0.471511	0.510013	Mrpl34	mitochondrial ribosomal protein L34	Mus musculus mitochondrial ribosomal protein L34 (Mrpl34), nuclear gene encoding mitochondrial protein, mRNA [NM_053162]	1.42406	5.57081e-07	6.96745e-06
0.683627	0.499755	0.655639	0.256318	0.514122	0.456868	0.540066	0.472623	0.509877	Dpm1	dolichol-phosphate (beta-D) mannosyltransferase 1	Mus musculus dolichol-phosphate (beta-D) mannosyltransferase 1 (Dpm1), mRNA [NM_010072]	1.42393	1.59178e-06	1.58373e-05
0.651373	0.650395	0.509898	0.615248	0.711498	0.529026	0.294499	0.116503	0.509805	Hist1h4a	histone cluster 1, H4a	Mus musculus histone cluster 1, H4a (Hist1h4a), mRNA [NM_178192]	1.42386	1.52827e-05	0.000101512
0.625174	0.579151	0.592587	0.567451	0.473014	0.495569	0.288616	0.456778	0.509793	Dcaf12l1	DDB1 and CUL4 associated factor 12-like 1	Mus musculus DDB1 and CUL4 associated factor 12-like 1 (Dcaf12l1), transcript variant A, mRNA [NM_178739]	1.42385	3.26894e-07	4.57013e-06
0.515698	0.390312	0.489884	0.398814	0.726081	0.258595	0.798904	0.493172	0.508933	Cldn22	claudin 22	Mus musculus claudin 22 (Cldn22), mRNA [NM_029383]	1.423	1.09483e-05	7.65983e-05
0.372066	0.339632	1.09758	0.311798	0.62826	-0.096539	1.01971	0.398444	0.508869	Gng4	guanine nucleotide binding protein (G protein), gamma 4	Mus musculus guanine nucleotide binding protein (G protein), gamma 4 (Gng4), mRNA [NM_010317]	1.42293	0.00257351	0.00828685
0.740478	0.671046	0.784681	0.38645	0.280694	0.442838	0.314568	0.449077	0.508729	Myo10	myosin X	Mus musculus myosin X (Myo10), mRNA [NM_019472]	1.4228	1.51511e-05	0.000100755
0.226683	-0.0947486	1.03889	0.557706	0.627104	0.414819	0.827567	0.469352	0.508421	Dpy19l1	dpy-19-like 1 (C. elegans)	Mus musculus dpy-19-like 1 (C. elegans) (Dpy19l1), mRNA [NM_172920]	1.42249	0.000815792	0.00303878
0.774319	0.350593	0.600994	0.246734	0.722317	0.486812	0.59116	0.293892	0.508353	Cnnm4	cyclin M4	Mus musculus cyclin M4 (Cnnm4), mRNA [NM_033570]	1.42243	2.43405e-05	0.000150313
0.646663	0.337819	0.266635	0.247684	0.994491	0.817356	0.477351	0.278308	0.508288	D3Bwg0562e	DNA segment, Chr 3, Brigham & Women's Genetics 0562 expressed	Mus musculus DNA segment, Chr 3, Brigham & Women's Genetics 0562 expressed (D3Bwg0562e), mRNA [NM_177664]	1.42236	0.000161694	0.000746082
1.12418	0.678984	0.365542	0.168456	0.606896	0.39553	0.421551	0.304089	0.508154	Slc25a30	solute carrier family 25, member 30	Mus musculus solute carrier family 25, member 30 (Slc25a30), nuclear gene encoding mitochondrial protein, mRNA [NM_026232]	1.42223	0.000250638	0.00109091
0.864659	0.69764	0.587264	0.201361	0.497484	0.236197	0.571438	0.409182	0.508153	Tmem161a	transmembrane protein 161A	Mus musculus transmembrane protein 161A (Tmem161a), mRNA [NM_145597]	1.42223	3.951e-05	0.000225702
0.419144	0.350895	0.565409	0.666775	0.453717	0.541495	0.43922	0.626671	0.507916	Parp8	poly (ADP-ribose) polymerase family, member 8	Mus musculus poly (ADP-ribose) polymerase family, member 8 (Parp8), mRNA [NM_001081009]	1.42199	4.07992e-07	5.45924e-06
0.16186	0.43622	0.659774	0.850837	0.570256	0.671624	0.326309	0.385901	0.507848	Pcdhb21	protocadherin beta 21	Mus musculus protocadherin beta 21 (Pcdhb21), mRNA [NM_053146]	1.42193	2.96073e-05	0.000177928
0.677431	0.373101	0.72744	0.368507	0.474395	0.566022	0.435242	0.432133	0.506784	Zfp937	zinc finger protein 937	Mus musculus zinc finger protein 937 (Zfp937), mRNA [NM_001142411]	1.42088	2.19962e-06	2.05666e-05
0.621904	0.314837	0.896779	0.416013	0.609608	0.56369	0.427362	0.202507	0.506588	Ankrd6	ankyrin repeat domain 6	Mus musculus ankyrin repeat domain 6 (Ankrd6), transcript variant 1, mRNA [NM_001012450]	1.42069	3.69078e-05	0.000213359
0.976026	1.25217	0.300992	-0.331724	0.360971	0.704173	0.264847	0.524194	0.506456	Malat1	metastasis associated lung adenocarcinoma transcript 1 (non-coding RNA)	Mus musculus metastasis associated lung adenocarcinoma transcript 1 (non-coding RNA) (Malat1), non-coding RNA [NR_002847]	1.42056	0.00584292	0.0169647
0.465496	0.302503	0.594973	0.637693	0.299901	0.54799	0.637477	0.561479	0.505939	Uqcrh	ubiquinol-cytochrome c reductase hinge protein	Mus musculus ubiquinol-cytochrome c reductase hinge protein (Uqcrh), nuclear gene encoding mitochondrial protein, mRNA [NM_025641]	1.42005	1.53523e-06	1.54409e-05
0.702594	0.701744	0.497679	0.116252	0.499616	0.290792	0.720568	0.510518	0.50497	Golga1	golgi autoantigen, golgin subfamily a, 1	Mus musculus golgi autoantigen, golgin subfamily a, 1 (Golga1), mRNA [NM_029793]	1.41909	2.96689e-05	0.0001781
0.274121	0.185716	0.762974	0.467924	0.373715	0.51879	0.745434	0.70921	0.504735	4933434E20Rik	RIKEN cDNA 4933434E20 gene	Mus musculus RIKEN cDNA 4933434E20 gene (4933434E20Rik), transcript variant 1, mRNA [NM_025762]	1.41886	2.96504e-05	0.000178087
1.08856	0.701607	0.39863	0.221805	0.502077	0.319027	0.562723	0.240603	0.504379	Rab6b	RAB6B, member RAS oncogene family	Mus musculus RAB6B, member RAS oncogene family (Rab6b), mRNA [NM_173781]	1.41851	0.000221537	0.000982955
0.679808	0.574089	0.767343	0.442587	0.450844	0.414762	0.328998	0.37447	0.504113	Tinag	tubulointerstitial nephritis antigen	Mus musculus tubulointerstitial nephritis antigen (Tinag), mRNA [NM_012033]	1.41825	3.23667e-06	2.80204e-05
0.431894	0.112232	0.886739	0.610423	0.503929	0.216356	0.734325	0.534468	0.503796	Mrpl15	mitochondrial ribosomal protein L15	mitochondrial ribosomal protein L15 [Source:MGI Symbol;Acc:MGI:1351639] [ENSMUST00000146665]	1.41794	9.99124e-05	0.00049612
0.492194	0.718336	0.585136	0.628854	0.234327	0.518803	0.28531	0.559753	0.502839	Slc25a19	solute carrier family 25 (mitochondrial thiamine pyrophosphate carrier), member 19	Mus musculus solute carrier family 25 (mitochondrial thiamine pyrophosphate carrier), member 19 (Slc25a19), nuclear gene encoding mitochondrial protein, transcript variant 1, mRNA [NM_026071]	1.417	6.23396e-06	4.81462e-05
0.568218	0.441675	0.585949	0.446401	0.481888	0.303907	0.76367	0.429778	0.502686	Mul1	mitochondrial ubiquitin ligase activator of NFKB 1	Mus musculus mitochondrial ubiquitin ligase activator of NFKB 1 (Mul1), nuclear gene encoding mitochondrial protein, mRNA [NM_026689]	1.41685	2.08076e-06	1.96889e-05
0.633692	0.774958	0.380138	0.697498	0.265401	0.494022	0.287324	0.487512	0.502568	Vkorc1	vitamin K epoxide reductase complex, subunit 1	Mus musculus vitamin K epoxide reductase complex, subunit 1 (Vkorc1), mRNA [NM_178600]	1.41673	1.3238e-05	9.00402e-05
0.48167	0.619066	0.433799	0.813853	0.17014	0.397917	0.44051	0.662027	0.502373	Gxylt2	glucoside xylosyltransferase 2	Mus musculus glucoside xylosyltransferase 2 (Gxylt2), mRNA [NM_198612]	1.41654	1.83777e-05	0.000118408
0.771895	0.365925	0.789702	0.517333	0.62049	0.117261	0.514838	0.319925	0.502171	Stox1	storkhead box 1	Mus musculus 10 days neonate skin cDNA, RIKEN full-length enriched library, clone:4732470K04 product:weakly similar to CDNA FLJ25135 FIS, CLONE CBR06974 [Homo sapiens], full insert sequence. [AK028920]	1.41634	7.32291e-05	0.00038115
0.677872	0.648522	0.453341	0.633792	0.229445	0.264987	0.538916	0.564214	0.501386	Lrrc24	leucine rich repeat containing 24	Mus musculus leucine rich repeat containing 24 (Lrrc24), mRNA [NM_198119]	1.41557	5.25197e-06	4.16203e-05
0.687524	0.374183	0.467505	0.194699	0.6686	0.538522	0.612648	0.466578	0.501283	A830082K12Rik	RIKEN cDNA A830082K12 gene	Mus musculus RIKEN cDNA A830082K12 gene (A830082K12Rik), non-coding RNA [NR_045195]	1.41547	6.14698e-06	4.75608e-05
0.523182	0.460273	0.425501	0.435953	0.561209	0.428876	0.60731	0.565618	0.50099	Cyb5	cytochrome b-5	Mus musculus cytochrome b-5 (Cyb5), mRNA [NM_025797]	1.41518	8.36277e-08	1.60913e-06
0.493385	0.419679	0.573909	0.350102	0.595425	0.489504	0.607031	0.474767	0.500475	Acox3	acyl-Coenzyme A oxidase 3, pristanoyl	Mus musculus acyl-Coenzyme A oxidase 3, pristanoyl (Acox3), mRNA [NM_030721]	1.41468	2.36049e-07	3.55294e-06
0.779324	0.322376	0.518658	0.389104	0.649675	0.404482	0.514624	0.418263	0.499563	Ccnc	cyclin C	Mus musculus cyclin C (Ccnc), transcript variant 1, mRNA [NM_016746]	1.41379	5.09701e-06	4.06329e-05
0.636864	0.356562	0.820703	0.599503	0.689188	0.289489	0.34758	0.25271	0.499075	Gnptg	N-acetylglucosamine-1-phosphotransferase, gamma subunit	Mus musculus N-acetylglucosamine-1-phosphotransferase, gamma subunit (Gnptg), mRNA [NM_172529]	1.41331	3.47696e-05	0.000203376
0.335141	0.231132	0.876428	0.354785	0.699412	0.225172	0.883714	0.386258	0.499005	Cyp2d22	cytochrome P450, family 2, subfamily d, polypeptide 22	Mus musculus cytochrome P450, family 2, subfamily d, polypeptide 22 (Cyp2d22), transcript variant 2, mRNA [NM_019823]	1.41324	0.000286535	0.00122705
0.459009	0.0231356	-0.326064	1.07843	0.333253	0.577703	1.07119	0.77301	0.498708	Cml3	camello-like 3	Mus musculus camello-like 3 (Cml3), transcript variant 2, mRNA [NM_053097]	1.41295	0.0100137	0.0271328
0.403148	0.132229	0.735145	0.387917	0.773682	0.647487	0.548269	0.361383	0.498657	Arntl	aryl hydrocarbon receptor nuclear translocator-like	Mus musculus aryl hydrocarbon receptor nuclear translocator-like (Arntl), transcript variant 1, mRNA [NM_007489]	1.4129	3.69604e-05	0.000213605
1.08051	0.323957	0.936039	-0.220447	0.698969	0.440961	0.336877	0.392178	0.498631	Fam160a1	family with sequence similarity 160, member A1	Mus musculus family with sequence similarity 160, member A1 (Fam160a1), mRNA [NM_172682]	1.41287	0.00401026	0.0121756
0.639062	0.430543	0.607906	0.692189	0.392109	0.51864	0.333351	0.374935	0.498592	Hsdl2	hydroxysteroid dehydrogenase like 2	Mus musculus hydroxysteroid dehydrogenase like 2 (Hsdl2), mRNA [NM_024255]	1.41283	1.45685e-06	1.48254e-05
0.553277	0.42996	0.652068	0.471696	0.462168	0.397793	0.590245	0.430597	0.498475	Chchd2	coiled-coil-helix-coiled-coil-helix domain containing 2	Mus musculus coiled-coil-helix-coiled-coil-helix domain containing 2 (Chchd2), nuclear gene encoding mitochondrial protein, mRNA [NM_024166]	1.41272	2.42643e-07	3.62295e-06
0.602989	0.437248	0.669728	0.335959	0.576002	0.381444	0.533542	0.450859	0.498471	Polr2l	polymerase (RNA) II (DNA directed) polypeptide L	Mus musculus polymerase (RNA) II (DNA directed) polypeptide L (Polr2l), mRNA [NM_025593]	1.41272	1.04251e-06	1.13496e-05
0.492853	0.729385	0.41189	0.396202	0.517847	0.496997	0.444809	0.494743	0.498091	Slc48a1	solute carrier family 48 (heme transporter), member 1	Mus musculus solute carrier family 48 (heme transporter), member 1 (Slc48a1), mRNA [NM_026353]	1.41234	3.83348e-07	5.20814e-06
0.813115	0.892508	0.202138	-0.24678	0.631359	0.585811	0.565513	0.540331	0.497999	Susd4	sushi domain containing 4	Mus musculus sushi domain containing 4 (Susd4), mRNA [NM_144796]	1.41225	0.00104006	0.0037532
0.161059	0.33187	0.672892	0.790003	0.437679	0.493284	0.514477	0.582291	0.497944	Abhd14b	abhydrolase domain containing 14b	Mus musculus abhydrolase domain containing 14b (Abhd14b), mRNA [NM_029631]	1.4122	1.33379e-05	9.05004e-05
0.655279	0.574011	0.556366	0.491328	0.518594	0.490513	0.366451	0.330104	0.497831	Rhpn1	rhophilin, Rho GTPase binding protein 1	Mus musculus rhophilin, Rho GTPase binding protein 1 (Rhpn1), transcript variant 2, mRNA [NM_008164]	1.41209	3.60753e-07	4.94859e-06
0.457591	0.319319	0.699409	0.902651	0.279168	0.38704	0.470807	0.461875	0.497232	Echdc1	enoyl Coenzyme A hydratase domain containing 1	Mus musculus enoyl Coenzyme A hydratase domain containing 1 (Echdc1), transcript variant 1, mRNA [NM_025855]	1.4115	2.05771e-05	0.000130636
0.816534	0.945237	0.268746	0.923926	0.0665935	0.591442	-0.0282974	0.39345	0.497204	Upf1	UPF1 regulator of nonsense transcripts homolog (yeast)	Mus musculus UPF1 regulator of nonsense transcripts homolog (yeast) (Upf1), transcript variant 2, mRNA [NM_030680]	1.41148	0.00195133	0.00649485
0.756108	0.235073	0.885882	0.687309	0.466117	0.406767	0.246054	0.29229	0.49695	Mc2r	melanocortin 2 receptor	Mus musculus melanocortin 2 receptor (Mc2r), transcript variant 2, mRNA [NM_008560]	1.41123	0.00010172	0.000503087
0.767064	0.348182	0.663454	0.0820043	0.707556	0.417849	0.707005	0.280375	0.496686	AI464131	expressed sequence AI464131	Mus musculus expressed sequence AI464131 (AI464131), mRNA [NM_001085515]	1.41097	0.000170599	0.000783427
0.554579	0.413772	0.436111	0.192698	0.666858	0.440624	0.693887	0.573057	0.496448	E2f6	E2F transcription factor 6	Mus musculus E2F transcription factor 6 (E2f6), transcript variant 1, mRNA [NM_033270]	1.41074	5.20129e-06	4.12957e-05
0.321765	0.422601	0.484226	0.246384	0.67238	0.756012	0.562045	0.50611	0.49644	Nlk	nemo like kinase	Mus musculus nemo like kinase (Nlk), mRNA [NM_008702]	1.41073	5.79812e-06	4.51739e-05
0.518851	0.709201	0.466944	0.595912	0.291713	0.469612	0.339195	0.578888	0.496289	Polr2k	polymerase (RNA) II (DNA directed) polypeptide K	Mus musculus polymerase (RNA) II (DNA directed) polypeptide K (Polr2k), transcript variant 2, mRNA [NM_023127]	1.41058	2.05699e-06	1.94814e-05
0.651948	0.72067	0.477056	0.416406	0.397315	0.425304	0.449972	0.429517	0.496023	Coq9	coenzyme Q9 homolog (yeast)	Mus musculus coenzyme Q9 homolog (yeast) (Coq9), nuclear gene encoding mitochondrial protein, mRNA [NM_026452]	1.41032	6.81815e-07	8.13463e-06
0.522784	0.300966	0.787214	0.496441	1.3755	-0.306739	0.648459	0.140193	0.495602	Crabp2	cellular retinoic acid binding protein II	Mus musculus cellular retinoic acid binding protein II (Crabp2), mRNA [NM_007759]	1.40991	0.0125811	0.0331968
0.616719	0.552709	0.537037	0.361014	0.561722	0.391941	0.534554	0.408867	0.49557	Dad1	defender against cell death 1	Mus musculus defender against cell death 1 (Dad1), transcript variant 1, mRNA [NM_001113358]	1.40988	3.07386e-07	4.36583e-06
0.489073	0.307949	0.63889	0.666244	0.722612	0.7166	0.2173	0.197501	0.494521	Psd3	pleckstrin and Sec7 domain containing 3	Mus musculus 13 days embryo male testis cDNA, RIKEN full-length enriched library, clone:6030438H23 product:weakly similar to HEPATOCELLULAR CARCINOMA-ASSOCIATED ANTIGEN 67 [Homo sapiens], full insert sequence. [AK031477]	1.40885	3.46917e-05	0.000203032
0.209507	0.468744	0.133856	-0.095584	0.898083	0.164341	1.13728	1.03574	0.493996	Npnt	nephronectin	Mus musculus nephronectin (Npnt), transcript variant 1, mRNA [NM_033525]	1.40834	0.00572753	0.0166752
0.286818	0.403407	0.866583	0.750533	0.183628	0.0546024	0.667161	0.73854	0.493909	Trib3	tribbles homolog 3 (Drosophila)	Mus musculus tribbles homolog 3 (Drosophila) (Trib3), mRNA [NM_175093]	1.40826	0.00027932	0.00120002
0.421808	0.521964	0.797442	0.0643914	0.745498	0.665292	0.504835	0.228455	0.493711	Vsig8	V-set and immunoglobulin domain containing 8	Mus musculus V-set and immunoglobulin domain containing 8 (Vsig8), transcript variant 1, mRNA [NM_177723]	1.40806	0.000162414	0.000748916
0.756013	0.296013	0.705484	0.510966	0.812007	0.736927	0.143043	-0.0132021	0.493406	1810010H24Rik	RIKEN cDNA 1810010H24 gene	Mus musculus RIKEN cDNA 1810010H24 gene (1810010H24Rik), mRNA [NM_001163473]	1.40776	0.000457131	0.00183838
0.633365	0.620352	0.605049	0.416409	0.349727	0.409554	0.448846	0.463307	0.493326	Med24	mediator complex subunit 24	Mus musculus mediator complex subunit 24 (Med24), mRNA [NM_011869]	1.40769	5.09458e-07	6.48628e-06
0.301448	0.273611	0.724196	0.799139	0.618427	0.503692	0.362767	0.359229	0.492814	Casp1	caspase 1	Mus musculus caspase 1 (Casp1), mRNA [NM_009807]	1.40719	1.64621e-05	0.000108499
0.614774	0.520221	0.592059	0.384165	0.257169	0.252166	0.750602	0.570305	0.492683	Sort1	sortilin 1	Mus musculus sortilin 1 (Sort1), transcript variant 2, mRNA [NM_019972]	1.40706	8.74325e-06	6.38609e-05
0.863988	0.412758	0.404385	0.2929	0.436702	0.257768	0.717328	0.55363	0.492432	E030003E18Rik	RIKEN cDNA E030003E18 gene	Mus musculus RIKEN cDNA E030003E18 gene (E030003E18Rik), non-coding RNA [NR_015502]	1.40681	3.35317e-05	0.00019745
0.505307	0.591257	0.595885	0.591923	0.361275	0.47893	0.324318	0.486823	0.491965	Dcaf11	DDB1 and CUL4 associated factor 11	Mus musculus DDB1 and CUL4 associated factor 11 (Dcaf11), transcript variant 2, mRNA [NM_133734]	1.40636	4.29471e-07	5.6925e-06
0.406983	0.332961	0.356063	0.415543	0.633229	0.640661	0.582676	0.562542	0.491332	Pctp	phosphatidylcholine transfer protein	Mus musculus phosphatidylcholine transfer protein (Pctp), mRNA [NM_008796]	1.40574	9.39826e-07	1.04536e-05
0.525758	0.721787	0.353067	0.602881	0.477743	0.550356	0.252858	0.442466	0.490865	Taok1	TAO kinase 1	Mus musculus TAO kinase 1 (Taok1), mRNA [NM_144825]	1.40529	3.21176e-06	2.78956e-05
0.480456	0.500913	0.652859	0.494831	0.350295	0.592099	0.303494	0.547279	0.490278	Nfia	nuclear factor I/A	Mus musculus nuclear factor I/A (Nfia), transcript variant 2, mRNA [NM_010905]	1.40472	1.07687e-06	1.16561e-05
0.447121	0.557144	0.577578	0.526821	0.546666	0.577375	0.253439	0.431328	0.489684	Sdf4	stromal cell derived factor 4	Mus musculus stromal cell derived factor 4 (Sdf4), mRNA [NM_011341]	1.40414	5.81875e-07	7.20969e-06
0.439284	0.509869	0.755477	-0.0892909	0.547462	0.403079	0.740273	0.609519	0.489459	Egln2	EGL nine homolog 2 (C. elegans)	Mus musculus EGL nine homolog 2 (C. elegans) (Egln2), mRNA [NM_053208]	1.40392	0.000267768	0.00115677
0.418085	0.626561	0.215232	1.00722	0.456144	-0.186096	0.810089	0.566829	0.489258	Nr2c2ap	nuclear receptor 2C2-associated protein	Mus musculus nuclear receptor 2C2-associated protein (Nr2c2ap), transcript variant 1, mRNA [NM_001025586]	1.40372	0.00192631	0.00641962
0.648912	0.987035	0.360513	0.615792	0.1171	0.58554	0.00147735	0.597051	0.489177	Slc12a9	solute carrier family 12 (potassium/chloride transporters), member 9	Mus musculus solute carrier family 12 (potassium/chloride transporters), member 9 (Slc12a9), mRNA [NM_031406]	1.40364	0.00071542	0.00270904
0.251126	0.483165	0.513068	0.270212	0.501125	0.521208	0.668855	0.704256	0.489127	Gm5069	glyceraldehyde-3-phosphate dehydrogenase pseudogene	Mus musculus predicted pseudogene 5069 (Gm5069), non-coding RNA [NR_003623]	1.4036	5.6744e-06	4.44216e-05
0.370909	0.849225	0.23129	1.04423	-0.211341	0.838129	-0.185778	0.975406	0.489009	Abhd4	abhydrolase domain containing 4	Mus musculus abhydrolase domain containing 4 (Abhd4), transcript variant 1, mRNA [NM_134076]	1.40348	0.0158639	0.0407561
0.0901423	0.0845105	0.387566	0.477645	0.952801	0.734445	0.654964	0.52945	0.488941	Clec1b	C-type lectin domain family 1, member b	Mus musculus C-type lectin domain family 1, member b (Clec1b), transcript variant 1, mRNA [NM_019985]	1.40341	0.000313272	0.00132738
0.96294	1.35883	0.182954	-0.226177	0.320838	0.18773	0.380561	0.743797	0.488934	Ormdl3	ORM1-like 3 (S. cerevisiae)	Mus musculus ORM1-like 3 (S. cerevisiae) (Ormdl3), mRNA [NM_025661]	1.40341	0.00848381	0.0234786
0.58156	0.33698	0.786571	0.595022	0.454508	0.352185	0.44297	0.359496	0.488661	Glud1	glutamate dehydrogenase 1	Mus musculus glutamate dehydrogenase 1 (Glud1), nuclear gene encoding mitochondrial protein, mRNA [NM_008133]	1.40314	4.49517e-06	3.65591e-05
0.782429	0.443336	0.599962	0.657315	0.346937	0.502395	0.264317	0.312033	0.488591	Ptar1	protein prenyltransferase alpha subunit repeat containing 1	Mus musculus protein prenyltransferase alpha subunit repeat containing 1 (Ptar1), mRNA [NM_028208]	1.40307	1.20349e-05	8.28918e-05
0.280948	0.385806	0.486359	0.459555	0.573704	0.637636	0.574915	0.504011	0.487867	Gpd2	glycerol phosphate dehydrogenase 2, mitochondrial	Mus musculus glycerol phosphate dehydrogenase 2, mitochondrial (Gpd2), nuclear gene encoding mitochondrial protein, transcript variant 2, mRNA [NM_010274]	1.40237	6.30767e-07	7.67968e-06
0.693068	0.645644	0.585494	0.425832	0.303342	0.413289	0.412903	0.422095	0.487708	Chmp7	charged multivesicular body protein 7	Mus musculus charged multivesicular body protein 7 (Chmp7), mRNA [NM_134078]	1.40222	1.69232e-06	1.66893e-05
0.198199	0.323279	0.338982	0.265875	0.345167	0.108251	1.20173	1.1193	0.487598	Filip1	filamin A interacting protein 1	filamin A interacting protein 1 [Source:MGI Symbol;Acc:MGI:1917848] [ENSMUST00000172740]	1.40211	0.00287783	0.00913261
0.597945	0.54597	0.552226	-0.303734	0.744985	0.4769	0.785461	0.499356	0.487389	4931406H21Rik	RIKEN cDNA 4931406H21 gene	Mus musculus RIKEN cDNA 4931406H21 gene (4931406H21Rik), non-coding RNA [NR_033492]	1.40191	0.00115178	0.00410135
0.977663	0.617432	0.808541	0.181295	0.543512	0.309001	0.307988	0.152607	0.487255	Cbx7	chromobox 7	Mus musculus chromobox 7 (Cbx7), mRNA [NM_144811]	1.40178	0.000488221	0.00194867
0.445158	0.419337	0.572404	0.27101	0.645911	0.604419	0.585801	0.353287	0.487166	Acox1	acyl-Coenzyme A oxidase 1, palmitoyl	Mus musculus acyl-Coenzyme A oxidase 1, palmitoyl (Acox1), transcript variant 1, mRNA [NM_015729]	1.40169	2.31962e-06	2.15088e-05
0.516943	0.221115	0.908425	0.503317	0.517014	0.37383	0.367207	0.487947	0.486975	Bcl2l11	BCL2-like 11 (apoptosis facilitator)	Mus musculus BCL2-like 11 (apoptosis facilitator) (Bcl2l11), transcript variant 1, mRNA [NM_207680]	1.4015	2.8558e-05	0.000172598
0.61364	0.509536	0.616289	0.551892	0.354258	0.294214	0.496138	0.459577	0.486943	Flt3l	FMS-like tyrosine kinase 3 ligand	Mus musculus FMS-like tyrosine kinase 3 ligand (Flt3l), mRNA [NM_013520]	1.40147	6.64511e-07	7.96889e-06
1.0258	0.576619	0.742766	0.699175	0.521705	0.414762	-0.0456016	-0.0417097	0.48669	Mrc1	mannose receptor, C type 1	Mus musculus mannose receptor, C type 1 (Mrc1), mRNA [NM_008625]	1.40123	0.00144384	0.00499577
0.427766	0.244094	0.628488	0.185795	0.891548	0.713428	0.4995	0.302085	0.486588	Slco2a1	solute carrier organic anion transporter family, member 2a1	Mus musculus prostaglandin transporter PGT mRNA, complete cds. [AF323958]	1.40113	0.000106831	0.000525434
0.809242	0.216003	0.8509	0.171872	0.885563	0.107337	0.719552	0.1313	0.486471	Ccdc97	coiled-coil domain containing 97	Mus musculus coiled-coil domain containing 97 (Ccdc97), mRNA [NM_028771]	1.40101	0.00236986	0.00771283
0.561061	0.35231	0.829394	0.396826	0.659636	0.369919	0.463596	0.258458	0.4864	Mogat1	monoacylglycerol O-acyltransferase 1	Mus musculus monoacylglycerol O-acyltransferase 1 (Mogat1), mRNA [NM_026713]	1.40094	2.2991e-05	0.000143277
0.883275	0.525675	0.730959	0.666315	0.352089	0.126027	0.352237	0.253224	0.486225	Ogfod3	2-oxoglutarate and iron-dependent oxygenase domain containing 3	Mus musculus 2-oxoglutarate and iron-dependent oxygenase domain containing 3 (Ogfod3), mRNA [NM_025402]	1.40077	0.000134587	0.00063932
0.616214	0.438558	0.022823	0.555097	0.690685	0.272553	0.833672	0.459771	0.486172	Pi15	peptidase inhibitor 15	Mus musculus peptidase inhibitor 15 (Pi15), mRNA [NM_053191]	1.40072	0.000185949	0.000845159
0.32325	0.401092	0.535263	0.396634	0.566924	0.565352	0.574501	0.524345	0.48592	Carhsp1	calcium regulated heat stable protein 1	Mus musculus calcium regulated heat stable protein 1 (Carhsp1), mRNA [NM_025821]	1.40048	3.27359e-07	4.57013e-06
0.942934	0.717663	0.52588	0.289819	0.403442	0.360247	0.320628	0.326064	0.485835	Scoc	short coiled-coil protein	Mus musculus short coiled-coil protein (Scoc), transcript variant 2, mRNA [NM_019708]	1.4004	5.81992e-05	0.000313671
0.538414	0.726135	0.486493	0.266476	0.481829	0.464735	0.505652	0.41691	0.48583	Txlna	taxilin alpha	Mus musculus taxilin alpha (Txlna), transcript variant 1, mRNA [NM_001005506]	1.40039	1.50598e-06	1.52332e-05
0.432992	0.200996	0.623928	0.752442	0.444745	0.463085	0.472919	0.494698	0.485726	Pi4kb	phosphatidylinositol 4-kinase, catalytic, beta polypeptide	Mus musculus phosphatidylinositol 4-kinase, catalytic, beta polypeptide (Pi4kb), mRNA [NM_175356]	1.40029	4.6888e-06	3.78359e-05
0.565067	0.453626	0.665789	0.690847	0.466113	0.36734	0.3576	0.318366	0.485593	Uqcr11	ubiquinol-cytochrome c reductase, complex III subunit XI	Mus musculus ubiquinol-cytochrome c reductase, complex III subunit XI (Uqcr11), nuclear gene encoding mitochondrial protein, mRNA [NM_025650]	1.40016	2.08987e-06	1.97535e-05
0.652077	0.509474	0.427627	0.2996	0.53045	0.307509	0.676147	0.481805	0.485586	Polr1a	polymerase (RNA) I polypeptide A	Mus musculus polymerase (RNA) I polypeptide A (Polr1a), mRNA [NM_009088]	1.40015	2.66444e-06	2.40864e-05
0.511295	0.287491	0.805301	0.735229	0.750389	0.272741	0.442503	0.0777184	0.485333	Serpinf2	serine (or cysteine) peptidase inhibitor, clade F, member 2	Mus musculus serine (or cysteine) peptidase inhibitor, clade F, member 2 (Serpinf2), mRNA [NM_008878]	1.39991	0.0001948	0.000880869
0.955878	0.353206	0.901926	-0.0266938	0.718832	0.238996	0.691482	0.0475634	0.485149	Fez1	fasciculation and elongation protein zeta 1 (zygin I)	fasciculation and elongation protein zeta 1 (zygin I) [Source:MGI Symbol;Acc:MGI:2670976] [ENSMUST00000159137]	1.39973	0.00345653	0.010721
0.452377	0.449397	0.690298	0.691785	0.434689	0.493077	0.295028	0.366856	0.484188	Mut	methylmalonyl-Coenzyme A mutase	Mouse mRNA for methylmalonyl CoA mutase (EC 5.4.99.2). [X51941]	1.3988	2.00356e-06	1.91026e-05
0.2985	0.567909	0.703523	0.56282	0.913572	0.60781	0.227968	-0.0108412	0.483908	Ssc5d	scavenger receptor cysteine rich domain containing (5 domains)	Mus musculus scavenger receptor cysteine rich domain containing (5 domains) (Ssc5d), mRNA [NM_173008]	1.39853	0.000334225	0.00140385
0.590833	0.71383	0.419284	0.58829	0.259923	0.458019	0.278108	0.562127	0.483802	Dgcr6	DiGeorge syndrome critical region gene 6	Mus musculus DiGeorge syndrome critical region gene 6 (Dgcr6), mRNA [NM_010047]	1.39842	6.47301e-06	4.95961e-05
0.921837	0.903999	0.0815127	-0.288158	0.837454	0.856481	0.204415	0.348448	0.483248	Kcne1l	potassium voltage-gated channel, Isk-related family, member 1-like, pseudogene	Mus musculus potassium voltage-gated channel, Isk-related family, member 1-like, pseudogene (Kcne1l), mRNA [NM_021487]	1.39789	0.00511367	0.0150779
0.440222	0.523011	0.619821	0.709841	0.381417	0.264392	0.509215	0.417787	0.483213	0610031J06Rik	RIKEN cDNA 0610031J06 gene	Mus musculus RIKEN cDNA 0610031J06 gene (0610031J06Rik), mRNA [NM_020003]	1.39785	2.1066e-06	1.98627e-05
0.865539	1.02583	0.501144	0.360255	0.33614	0.27918	0.119497	0.377037	0.483078	Sts	steroid sulfatase	Mus musculus steroid sulfatase (Sts), mRNA [NM_009293]	1.39772	0.000407094	0.00166165
0.734295	0.330985	0.676698	0.181613	0.538805	0.325632	0.64463	0.431798	0.483057	Trub2	TruB pseudouridine (psi) synthase homolog 2 (E. coli)	Mus musculus TruB pseudouridine (psi) synthase homolog 2 (E. coli) (Trub2), transcript variant 1, mRNA [NM_145520]	1.3977	4.12396e-05	0.000234386
0.251315	0.48483	0.539786	0.767936	0.34318	0.344748	0.587414	0.544439	0.482956	Ndufv1	NADH dehydrogenase (ubiquinone) flavoprotein 1	Mus musculus NADH dehydrogenase (ubiquinone) flavoprotein 1 (Ndufv1), nuclear gene encoding mitochondrial protein, mRNA [NM_133666]	1.3976	6.96035e-06	5.27034e-05
0.67414	0.582574	0.567308	0.277535	0.526821	0.451617	0.345995	0.4362	0.482774	Usp29	ubiquitin specific peptidase 29	Mus musculus ubiquitin specific peptidase 29 (Usp29), mRNA [NM_021323]	1.39743	1.89243e-06	1.8248e-05
0.691211	0.532614	0.771305	0.295652	0.437914	0.183804	0.545522	0.404011	0.482754	Sod2	superoxide dismutase 2, mitochondrial	Mus musculus superoxide dismutase 2, mitochondrial (Sod2), nuclear gene encoding mitochondrial protein, mRNA [NM_013671]	1.39741	2.96694e-05	0.0001781
0.761533	0.961046	0.533818	-0.38763	0.527578	0.533063	0.402094	0.530371	0.482734	Rtkn	rhotekin	Mus musculus rhotekin (Rtkn), transcript variant 3, mRNA [NM_133641]	1.39739	0.00279398	0.00890906
0.330031	0.486994	0.711075	0.209638	0.581623	0.44633	0.492604	0.598545	0.482105	Foxn3	forkhead box N3	Mus musculus forkhead box N3 (Foxn3), mRNA [NM_183186]	1.39678	8.9988e-06	6.54128e-05
0.395452	0.128385	0.987294	0.0181499	0.651205	0.53519	0.673074	0.46438	0.481641	Thsd7a	thrombospondin, type I, domain containing 7A	Mus musculus thrombospondin, type I, domain containing 7A (Thsd7a), mRNA [NM_001164805]	1.39633	0.000869121	0.00319987
0.539749	0.43717	0.619237	0.66046	0.344608	0.471183	0.387939	0.392304	0.481581	Clk1	CDC-like kinase 1	Mus musculus CDC-like kinase 1 (Clk1), transcript variant 1, mRNA [NM_001042634]	1.39627	7.43913e-07	8.70985e-06
0.448261	0.325637	0.571418	0.397649	0.753503	0.468983	0.665184	0.215724	0.480795	Slc22a15	solute carrier family 22 (organic anion/cation transporter), member 15	Mus musculus solute carrier family 22 (organic anion/cation transporter), member 15 (Slc22a15), mRNA [NM_001039371]	1.39551	1.76514e-05	0.000114632
0.297092	0.207354	0.762612	0.802911	0.537074	0.463836	0.358139	0.414013	0.480379	Grhl1	grainyhead-like 1 (Drosophila)	Mus musculus grainyhead-like 1 (Drosophila) (Grhl1), transcript variant 2, mRNA [NM_145890]	1.39511	2.97373e-05	0.000178407
0.582981	0.590949	0.53756	0.279932	0.360608	0.199588	0.695321	0.593313	0.480031	Hepacam	hepatocyte cell adhesion molecule	Mus musculus hepatocyte cell adhesion molecule (Hepacam), mRNA [NM_175189]	1.39477	1.08124e-05	7.57579e-05
0.272119	0.290783	0.613498	0.686536	0.3932	0.476072	0.547873	0.557835	0.479739	Derl1	Der1-like domain family, member 1	Mus musculus Der1-like domain family, member 1 (Derl1), mRNA [NM_024207]	1.39449	3.15923e-06	2.75858e-05
0.755316	0.125875	0.835528	0.469752	0.52751	0.052101	0.786632	0.28473	0.47968	Gpn3	GPN-loop GTPase 3	Mus musculus GPN-loop GTPase 3 (Gpn3), mRNA [NM_024216]	1.39443	0.000775617	0.00291055
0.565582	0.579733	0.478815	0.619974	0.394037	0.416185	0.31494	0.459697	0.47862	Sra1	steroid receptor RNA activator 1	Mus musculus steroid receptor RNA activator 1 (Sra1), transcript variant 1, mRNA [NM_025291]	1.39341	5.42293e-07	6.80688e-06
0.605208	0.469023	0.317321	0.569024	0.544685	0.50128	0.36513	0.453764	0.478179	Nap1l1	nucleosome assembly protein 1-like 1	Mus musculus nucleosome assembly protein 1-like 1 (Nap1l1), transcript variant 1, mRNA [NM_001146707]	1.39298	5.63299e-07	7.03216e-06
0.999607	0.707993	0.625964	0.229839	0.388299	0.199531	0.369805	0.300952	0.477749	Szt2	seizure threshold 2	Mus musculus seizure threshold 2 (Szt2), mRNA [NM_198170]	1.39257	0.000260289	0.0011299
0.588156	0.64829	0.437392	0.601901	0.294455	0.347126	0.382087	0.519348	0.477344	Mien1	migration and invasion enhancer 1	Mus musculus migration and invasion enhancer 1 (Mien1), mRNA [NM_025559]	1.39218	1.74627e-06	1.71615e-05
0.756969	0.324135	0.640971	0.446683	0.486998	0.386296	0.439337	0.33668	0.477258	Timm21	tranlocase of inner mitochondrial membrane 21	Mus musculus tranlocase of inner mitochondrial membrane 21 (Timm21), nuclear gene encoding mitochondrial protein, mRNA [NM_025969]	1.3921	6.66817e-06	5.0835e-05
0.814176	0.415819	0.828796	0.244079	0.645163	0.42315	0.396008	0.0475006	0.476836	Ggt1	gamma-glutamyltransferase 1	Mus musculus gamma-glutamyltransferase 1 (Ggt1), mRNA [NM_008116]	1.39169	0.000341453	0.00143025
0.716191	0.501464	0.639398	0.488521	0.293412	0.197835	0.573346	0.402395	0.47657	Zkscan6	zinc finger with KRAB and SCAN domains 6	Mus musculus zinc finger with KRAB and SCAN domains 6 (Zkscan6), mRNA [NM_026107]	1.39143	1.04825e-05	7.38234e-05
0.456608	0.287046	0.676872	0.487394	0.602147	0.448547	0.496759	0.35589	0.476408	Fitm2	fat storage-inducing transmembrane protein 2	fat storage-inducing transmembrane protein 2 [Source:MGI Symbol;Acc:MGI:2444508] [ENSMUST00000109418]	1.39128	1.6827e-06	1.66022e-05
-0.0709508	0.495505	0.446632	0.683148	0.374487	0.510411	0.659305	0.712125	0.476333	Mmp14	matrix metallopeptidase 14 (membrane-inserted)	Mus musculus matrix metallopeptidase 14 (membrane-inserted) (Mmp14), mRNA [NM_008608]	1.3912	0.000166856	0.000767731
0.633029	0.584151	0.335054	0.302505	0.680471	0.554197	0.37097	0.346236	0.475827	Ube3b	ubiquitin protein ligase E3B	Mus musculus ubiquitin protein ligase E3B (Ube3b), mRNA [NM_054093]	1.39071	3.79243e-06	3.1796e-05
0.70206	0.213345	0.825117	0.0394924	0.798166	0.454748	0.569588	0.201542	0.475507	Olfr128	olfactory receptor 128	Mus musculus olfactory receptor 128 (Olfr128), mRNA [NM_206816]	1.39041	0.000801982	0.00299521
0.453188	0.253202	0.754262	0.540088	0.600045	0.361308	0.512571	0.325445	0.475014	Ndufs1	NADH dehydrogenase (ubiquinone) Fe-S protein 1	Mus musculus NADH dehydrogenase (ubiquinone) Fe-S protein 1 (Ndufs1), nuclear gene encoding mitochondrial protein, transcript variant 4, mRNA [NM_145518]	1.38993	8.6678e-06	6.33533e-05
0.537691	0.408139	0.560011	0.271011	0.601933	0.319694	0.717095	0.383786	0.47492	Arhgap20	Rho GTPase activating protein 20	Mus musculus Rho GTPase activating protein 20 (Arhgap20), mRNA [NM_175535]	1.38984	8.54478e-06	6.25617e-05
0.608353	0.575499	0.416644	0.676521	0.418387	0.393478	0.361724	0.346528	0.474642	Mrps34	mitochondrial ribosomal protein S34	Mus musculus mitochondrial ribosomal protein S34 (Mrps34), nuclear gene encoding mitochondrial protein, mRNA [NM_023260]	1.38957	1.6149e-06	1.60421e-05
0.498821	0.599069	0.470104	0.544118	0.35464	0.447205	0.4143	0.465746	0.47425	Tex264	testis expressed gene 264	Mus musculus testis expressed gene 264 (Tex264), transcript variant 1, mRNA [NM_011573]	1.3892	1.68134e-07	2.72059e-06
0.205677	0.413107	0.557492	0.115738	0.476369	0.546776	0.788355	0.689763	0.47416	3000002C10Rik	glyceraldehyde-3-phosphate dehydrogenase pseudogene	Mus musculus RIKEN cDNA 3000002C10 gene (3000002C10Rik), non-coding RNA [NR_033215]	1.38911	7.65646e-05	0.000396087
0.352012	0.456211	0.482935	0.258231	0.478856	0.712769	0.529983	0.522211	0.474151	Lrrc58	leucine rich repeat containing 58	Mus musculus leucine rich repeat containing 58 (Lrrc58), mRNA [NM_177093]	1.3891	2.56314e-06	2.33606e-05
0.45813	0.452774	0.63591	1.11067	0.555401	0.487037	-0.00134771	0.091653	0.473778	Wdr86	WD repeat domain 86	Mus musculus WD repeat domain 86 (Wdr86), mRNA [NM_001081441]	1.38874	0.000988695	0.00359283
0.799672	0.554738	0.528768	0.155777	0.593465	0.347939	0.428667	0.379467	0.473562	Pi4k2a	phosphatidylinositol 4-kinase type 2 alpha	Mus musculus phosphatidylinositol 4-kinase type 2 alpha (Pi4k2a), mRNA [NM_145501]	1.38853	2.81723e-05	0.000170655
0.0439866	0.219293	0.447649	0.795525	0.75713	0.542297	0.425085	0.556973	0.473492	Atxn7	ataxin 7	Mus musculus ataxin 7 (Atxn7), mRNA [NM_139227]	1.38847	0.000145526	0.000683343
0.650504	0.56215	0.656568	0.487833	0.468286	0.227699	0.452239	0.279795	0.473134	Ndufs7	NADH dehydrogenase (ubiquinone) Fe-S protein 7	Mus musculus NADH dehydrogenase (ubiquinone) Fe-S protein 7 (Ndufs7), nuclear gene encoding mitochondrial protein, mRNA [NM_029272]	1.38812	6.35402e-06	4.89135e-05
0.38416	0.350206	0.68617	0.393458	0.547013	0.464356	0.513845	0.445128	0.473042	Fndc4	fibronectin type III domain containing 4	Mus musculus fibronectin type III domain containing 4 (Fndc4), mRNA [NM_022424]	1.38803	9.43272e-07	1.04791e-05
0.483808	0.373991	0.631017	0.691902	0.540753	0.396874	0.328633	0.332731	0.472464	Setd1a	SET domain containing 1A	Mus musculus SET domain containing 1A (Setd1a), mRNA [NM_178029]	1.38748	2.44968e-06	2.25282e-05
0.968877	0.617976	0.754067	0.544646	0.159971	-0.0221121	0.461645	0.294441	0.472439	Yjefn3	YjeF N-terminal domain containing 3	YjeF N-terminal domain containing 3 [Source:MGI Symbol;Acc:MGI:2681845] [ENSMUST00000152456]	1.38745	0.000707492	0.0026838
0.742431	0.623085	0.510755	0.439692	0.369614	0.331392	0.415478	0.342163	0.471826	Ndufb9	NADH dehydrogenase (ubiquinone) 1 beta subcomplex, 9	Mus musculus NADH dehydrogenase (ubiquinone) 1 beta subcomplex, 9 (Ndufb9), nuclear gene encoding mitochondrial protein, mRNA [NM_023172]	1.38686	3.2501e-06	2.81023e-05
0.881952	0.809819	0.394234	0.546119	0.157115	0.228131	0.363757	0.391586	0.471589	Dynlt1b	dynein light chain Tctex-type 1B	Mus musculus dynein light chain Tctex-type 1B (Dynlt1b), mRNA [NM_009342]	1.38664	0.000142477	0.000671099
0.505773	0.302045	0.76123	0.362813	0.680053	0.14318	0.788047	0.227239	0.471297	Cldn15	claudin 15	Mus musculus claudin 15 (Cldn15), mRNA [NM_021719]	1.38636	0.000266871	0.00115376
0.585771	0.364665	0.642136	0.554209	0.442645	0.335453	0.464031	0.381322	0.471279	Pdf	peptide deformylase (mitochondrial)	Mus musculus peptide deformylase (mitochondrial) (Pdf), nuclear gene encoding mitochondrial protein, mRNA [NM_026513]	1.38634	1.01203e-06	1.10916e-05
0.298463	0.356959	0.601523	0.70117	0.517452	0.429688	0.449718	0.414458	0.471179	Ndufa6	NADH dehydrogenase (ubiquinone) 1 alpha subcomplex, 6 (B14)	Mus musculus NADH dehydrogenase (ubiquinone) 1 alpha subcomplex, 6 (B14) (Ndufa6), nuclear gene encoding mitochondrial protein, mRNA [NM_025987]	1.38624	1.78735e-06	1.74645e-05
0.876699	0.428889	0.580374	0.382333	0.440611	0.253466	0.536966	0.269921	0.471157	Zfp438	zinc finger protein 438	Mus musculus zinc finger protein 438 (Zfp438), mRNA [NM_178722]	1.38622	4.3066e-05	0.000243206
0.84707	0.778536	0.521336	0.171763	0.508328	0.488208	0.23361	0.219551	0.47105	Wnk2	WNK lysine deficient protein kinase 2	Mus musculus WNK lysine deficient protein kinase 2 (Wnk2), mRNA [NM_029361]	1.38612	0.000137954	0.000653268
0.835003	0.331693	0.702871	0.418372	0.748411	0.333885	0.339024	0.0583205	0.470947	Hist1h1d	histone cluster 1, H1d	Mus musculus histone cluster 1, H1d (Hist1h1d), mRNA [NM_145713]	1.38602	0.000300346	0.00127924
0.468637	0.18064	0.861774	0.136881	0.775638	0.370588	0.640918	0.332148	0.470903	Plat	plasminogen activator, tissue	Mus musculus plasminogen activator, tissue (Plat), mRNA [NM_008872]	1.38598	0.000407167	0.00166165
0.659948	0.445999	0.826123	0.331429	0.417943	0.272741	0.453868	0.357414	0.470683	Cnnm3	cyclin M3	Mus musculus cyclin M3 (Cnnm3), transcript variant 2, mRNA [NM_001039551]	1.38577	2.62023e-05	0.000159906
0.483886	0.295708	0.797124	0.831661	0.511183	0.291465	0.319845	0.233511	0.470548	Pcdhb14	protocadherin beta 14	Mus musculus protocadherin beta 14 (Pcdhb14), mRNA [NM_053139]	1.38564	7.62622e-05	0.000394618
0.637943	0.517002	0.59914	0.439152	0.521496	0.381078	0.447705	0.218416	0.470241	Zfp612	zinc finger protein 612	Mus musculus zinc finger protein 612 (Zfp612), mRNA [NM_175480]	1.38534	2.63165e-06	2.38305e-05
0.80433	0.679004	0.624545	0.258827	0.25104	0.18754	0.586142	0.369346	0.470097	Polrmt	polymerase (RNA) mitochondrial (DNA directed)	Mus musculus polymerase (RNA) mitochondrial (DNA directed) (Polrmt), nuclear gene encoding mitochondrial protein, mRNA [NM_172551]	1.3852	8.58817e-05	0.000436428
0.557068	0.63261	0.290559	0.394485	0.252678	0.313249	0.674166	0.644735	0.469944	Smim3	small integral membrane protein 3	Mus musculus small integral membrane protein 3 (Smim3), mRNA [NM_134133]	1.38506	1.0418e-05	7.34932e-05
0.572943	0.509384	0.36586	0.470857	0.404415	0.442397	0.513254	0.480147	0.469907	Slc37a3	solute carrier family 37 (glycerol-3-phosphate transporter), member 3	Mus musculus solute carrier family 37 (glycerol-3-phosphate transporter), member 3 (Slc37a3), mRNA [NM_028123]	1.38502	1.18326e-07	2.08753e-06
0.567084	0.689281	0.440732	-0.0175762	0.50659	0.559042	0.530604	0.479337	0.469387	Paf1	Paf1, RNA polymerase II associated factor, homolog (S. cerevisiae)	Mus musculus Paf1, RNA polymerase II associated factor, homolog (S. cerevisiae) (Paf1), mRNA [NM_019458]	1.38452	4.95716e-05	0.000273835
0.705372	0.290787	0.656454	0.426001	0.396625	0.22756	0.637437	0.410768	0.468875	Vkorc1l1	vitamin K epoxide reductase complex, subunit 1-like 1	vitamin K epoxide reductase complex, subunit 1-like 1 [Source:MGI Symbol;Acc:MGI:1916818] [ENSMUST00000051758]	1.38403	2.13034e-05	0.000134447
0.218299	0.104007	1.14449	0.854206	0.409314	0.0938588	0.655077	0.271449	0.468838	Prl2c5	prolactin family 2, subfamily c, member 5	Mus musculus prolactin family 2, subfamily c, member 5 (Prl2c5), mRNA [NM_181852]	1.38399	0.00224545	0.00736318
0.632128	0.352986	0.614902	0.406864	0.353371	0.268924	0.541737	0.573306	0.468027	Fnip1	folliculin interacting protein 1	Mus musculus folliculin interacting protein 1 (Fnip1), mRNA [NM_173753]	1.38322	3.72376e-06	3.13811e-05
0.617943	0.419624	0.586525	0.182372	0.885233	0.267999	0.695575	0.0876117	0.46786	Wipf3	WAS/WASL interacting protein family, member 3	Mus musculus WAS/WASL interacting protein family, member 3 (Wipf3), transcript variant 1, mRNA [NM_001167860]	1.38306	0.00053908	0.00212297
0.736965	0.436421	0.540024	0.350839	0.591891	0.208651	0.407611	0.469201	0.4677	Pptc7	PTC7 protein phosphatase homolog (S. cerevisiae)	Mus musculus PTC7 protein phosphatase homolog (S. cerevisiae) (Pptc7), mRNA [NM_177242]	1.3829	1.1715e-05	8.10962e-05
0.373463	-0.0428381	0.502808	0.317559	0.617897	0.356587	0.964937	0.649961	0.467547	Il33	interleukin 33	Mus musculus interleukin 33 (Il33), transcript variant 2, mRNA [NM_133775]	1.38276	0.000494971	0.00197117
0.596973	0.659088	0.414601	0.171749	0.506775	0.562758	0.377304	0.450553	0.467475	Pip5k1a	phosphatidylinositol-4-phosphate 5-kinase, type 1 alpha	Mus musculus phosphatidylinositol-4-phosphate 5-kinase, type 1 alpha (Pip5k1a), mRNA [NM_008847]	1.38269	5.2856e-06	4.18401e-05
0.751724	0.409914	0.546835	0.318566	0.660657	0.423408	0.444164	0.183111	0.467297	Itpr1	inositol 1,4,5-trisphosphate receptor 1	Mus musculus inositol 1,4,5-trisphosphate receptor 1 (Itpr1), mRNA [NM_010585]	1.38252	2.5243e-05	0.000154852
0.917465	0.459789	0.520384	0.282721	0.45429	0.15037	0.655843	0.294759	0.466953	1110008F13Rik	RIKEN cDNA 1110008F13 gene	Mus musculus RIKEN cDNA 1110008F13 gene (1110008F13Rik), mRNA [NM_026124]	1.38219	0.000166545	0.000766633
0.906549	0.844167	0.435121	0.262417	0.30746	0.28545	0.311762	0.37906	0.466498	Anks1	ankyrin repeat and SAM domain containing 1	Mus musculus ankyrin repeat and SAM domain containing 1 (Anks1), mRNA [NM_181413]	1.38175	0.000154429	0.000718642
0.585961	0.741956	0.383445	0.40855	0.367886	0.616184	0.214669	0.41285	0.466438	Acadvl	acyl-Coenzyme A dehydrogenase, very long chain	Mus musculus acyl-Coenzyme A dehydrogenase, very long chain (Acadvl), nuclear gene encoding mitochondrial protein, mRNA [NM_017366]	1.38169	1.12031e-05	7.80728e-05
0.628206	0.327891	0.545504	0.600868	0.487651	0.407473	0.375349	0.353234	0.465772	Wdr85	WD repeat domain 85	Mus musculus WD repeat domain 85 (Wdr85), mRNA [NM_026044]	1.38106	1.48691e-06	1.5069e-05
0.922315	0.485634	0.758147	0.056575	0.641009	0.228387	0.567668	0.0646695	0.465551	Ccdc137	coiled-coil domain containing 137	Mus musculus coiled-coil domain containing 137 (Ccdc137), mRNA [NM_152807]	1.38084	0.00136124	0.00474783
0.617346	0.695371	0.485456	0.577463	0.196648	0.481107	0.198216	0.469761	0.465171	Abca7	ATP-binding cassette, sub-family A (ABC1), member 7	Mus musculus ATP-binding cassette, sub-family A (ABC1), member 7 (Abca7), mRNA [NM_013850]	1.38048	2.02508e-05	0.000128799
0.477862	0.484156	0.436063	0.71495	0.412864	0.463053	0.324139	0.397513	0.463825	Errfi1	ERBB receptor feedback inhibitor 1	Mus musculus ERBB receptor feedback inhibitor 1 (Errfi1), mRNA [NM_133753]	1.37919	1.33129e-06	1.37943e-05
0.957962	0.461468	0.597968	0.28482	0.403685	0.135583	0.648494	0.215355	0.463167	B830007D08Rik	RIKEN cDNA B830007D08 gene	Mus musculus 10 days neonate medulla oblongata cDNA, RIKEN full-length enriched library, clone:B830007D08 product:unclassifiable, full insert sequence. [AK021030]	1.37856	0.000368034	0.00152418
0.558269	0.524251	0.437171	0.369584	0.544078	0.435213	0.478156	0.358179	0.463113	Sst	somatostatin	Mus musculus somatostatin (Sst), mRNA [NM_009215]	1.37851	2.28027e-07	3.45813e-06
0.626302	0.493781	0.549937	0.649554	0.324496	0.306412	0.340236	0.407226	0.462243	Mtif3	mitochondrial translational initiation factor 3	Mus musculus mitochondrial translational initiation factor 3 (Mtif3), nuclear gene encoding mitochondrial protein, transcript variant 3, mRNA [NM_029581]	1.37768	2.85729e-06	2.54404e-05
1.33716	0.575072	0.374467	0.199465	0.627945	0.109299	0.449687	0.0168486	0.461243	Adcy9	adenylate cyclase 9	Mus musculus adenylate cyclase 9 (Adcy9), mRNA [NM_009624]	1.37673	0.00524608	0.0154128
0.538286	0.910627	0.286953	0.406507	0.177692	0.43221	0.337873	0.596781	0.460866	Asb6	ankyrin repeat and SOCS box-containing 6	Mus musculus ankyrin repeat and SOCS box-containing 6 (Asb6), mRNA [NM_133346]	1.37637	9.70792e-05	0.000484303
0.48995	0.349928	0.708801	-0.208726	0.902851	0.638652	0.558701	0.245802	0.460745	Acsbg1	acyl-CoA synthetase bubblegum family member 1	Mus musculus acyl-CoA synthetase bubblegum family member 1 (Acsbg1), mRNA [NM_053178]	1.37625	0.00186945	0.00625266
0.536436	0.598322	0.496081	0.140946	0.41828	0.292185	0.832418	0.370865	0.460692	Xpr1	xenotropic and polytropic retrovirus receptor 1	Mus musculus xenotropic and polytropic retrovirus receptor 1 (Xpr1), mRNA [NM_011273]	1.3762	6.8511e-05	0.000360654
0.241065	0.377097	0.527685	0.724856	0.344685	0.686059	0.355023	0.426755	0.460403	Nmnat3	nicotinamide nucleotide adenylyltransferase 3	Mus musculus nicotinamide nucleotide adenylyltransferase 3 (Nmnat3), nuclear gene encoding mitochondrial protein, mRNA [NM_144533]	1.37593	1.58795e-05	0.00010505
0.632844	0.535073	0.497886	0.339503	0.597053	0.218438	0.5538	0.3022	0.459599	1300002E11Rik	RIKEN cDNA 1300002E11 gene	Mus musculus RIKEN cDNA 1300002E11 gene (1300002E11Rik), transcript variant 1, non-coding RNA [NR_037957]	1.37516	9.83029e-06	7.0003e-05
0.68959	0.561207	0.472852	0.286038	0.472427	0.425162	0.4814	0.285013	0.459211	Slc22a18	solute carrier family 22 (organic cation transporter), member 18	Mus musculus solute carrier family 22 (organic cation transporter), member 18 (Slc22a18), transcript variant 2, mRNA [NM_001042760]	1.37479	3.29721e-06	2.84057e-05
0.775347	0.987975	0.346708	0.59631	0.221385	0.40374	-0.0265744	0.362916	0.458476	Dtx1	deltex 1 homolog (Drosophila)	Mus musculus deltex 1 homolog (Drosophila) (Dtx1), mRNA [NM_008052]	1.37409	0.000883813	0.00325115
1.17236	0.679202	0.296318	0.350662	0.232693	-0.00740874	0.569328	0.372204	0.45817	Gm20274	predicted gene, 20274	Mus musculus hypothetical LOC100134980, mRNA (cDNA clone MGC:27967 IMAGE:3594973), complete cds. [BC016578]	1.3738	0.00172899	0.00585005
0.603343	0.260618	0.593466	0.208113	1.04113	0.443022	0.513096	-0.0079245	0.456858	Mfi2	antigen p97 (melanoma associated) identified by monoclonal antibodies 133.2 and 96.5	Mus musculus antigen p97 (melanoma associated) identified by monoclonal antibodies 133.2 and 96.5 (Mfi2), mRNA [NM_013900]	1.37255	0.00127708	0.00448815
1.22521	1.04753	0.0272363	0.0554069	0.623498	0.519232	0.104239	0.0495757	0.456491	Slc2a4	solute carrier family 2 (facilitated glucose transporter), member 4	Mus musculus solute carrier family 2 (facilitated glucose transporter), member 4 (Slc2a4), mRNA [NM_009204]	1.3722	0.00853857	0.0236082
0.954285	1.10621	0.150298	0.258729	0.157766	0.337221	0.262074	0.420655	0.455905	Lrfn3	leucine rich repeat and fibronectin type III domain containing 3	Mus musculus leucine rich repeat and fibronectin type III domain containing 3 (Lrfn3), mRNA [NM_175478]	1.37164	0.0019086	0.0063646
-0.0386182	0.400318	0.622446	0.466423	0.413203	0.464974	0.760279	0.554312	0.455417	Clip4	CAP-GLY domain containing linker protein family, member 4	Mus musculus CAP-GLY domain containing linker protein family, member 4 (Clip4), transcript variant 1, mRNA [NM_030179]	1.37118	0.000126493	0.000606973
0.493301	0.0814274	0.845492	0.474852	0.622522	0.140949	0.743871	0.235888	0.454788	Pdzd2	PDZ domain containing 2	Mus musculus adult retina cDNA, RIKEN full-length enriched library, clone:A930022H17 product:hypothetical PDZ domain (also known as DHR or GLGF) containing protein, full insert sequence. [AK020883]	1.37058	0.000651563	0.00250064
0.203999	-0.00752818	0.874807	0.781336	0.223222	0.175402	0.662701	0.723331	0.454659	Nfkbiz	nuclear factor of kappa light polypeptide gene enhancer in B cells inhibitor, zeta	Mus musculus nuclear factor of kappa light polypeptide gene enhancer in B cells inhibitor, zeta (Nfkbiz), transcript variant 1, mRNA [NM_030612]	1.37046	0.0011629	0.00413263
0.363658	0.169213	0.63207	0.701067	0.450661	0.409245	0.515014	0.388951	0.453735	Pop4	processing of precursor 4, ribonuclease P/MRP family, (S. cerevisiae)	Mus musculus processing of precursor 4, ribonuclease P/MRP family, (S. cerevisiae) (Pop4), mRNA [NM_025390]	1.36958	1.09917e-05	7.68411e-05
0.534355	0.176388	0.601352	0.243611	0.555797	0.291004	0.802716	0.412604	0.452229	Tnrc6a	trinucleotide repeat containing 6a	Mus musculus trinucleotide repeat containing 6a (Tnrc6a), mRNA [NM_144925]	1.36815	0.000100584	0.000498861
0.33832	0.179413	0.630438	0.452095	0.363657	0.377429	0.595618	0.679955	0.452116	Tbl2	transducin (beta)-like 2	Mus musculus transducin (beta)-like 2 (Tbl2), mRNA [NM_013763]	1.36804	1.40136e-05	9.44696e-05
0.820516	0.697148	0.398701	0.18322	0.445537	0.268476	0.461954	0.340031	0.451948	Slc25a38	solute carrier family 25, member 38	Mus musculus solute carrier family 25, member 38 (Slc25a38), nuclear gene encoding mitochondrial protein, mRNA [NM_144793]	1.36789	6.08404e-05	0.000325186
0.476527	0.856841	0.401336	0.143677	0.304992	0.623139	0.266574	0.539637	0.45159	Prpf8	pre-mRNA processing factor 8	Mus musculus pre-mRNA processing factor 8 (Prpf8), mRNA [NM_138659]	1.36755	0.000131368	0.000626794
0.361489	0.289584	0.606691	0.713646	0.369425	0.164448	0.630876	0.476109	0.451534	Med6	mediator of RNA polymerase II transcription, subunit 6 homolog (yeast)	Mus musculus mediator of RNA polymerase II transcription, subunit 6 homolog (yeast) (Med6), mRNA [NM_027213]	1.36749	2.70266e-05	0.000164385
0.560495	0.369058	0.532191	0.684152	0.352371	0.336647	0.426472	0.345595	0.450873	Tmem18	transmembrane protein 18	Mus musculus transmembrane protein 18 (Tmem18), mRNA [NM_172049]	1.36687	2.7912e-06	2.49775e-05
0.503177	0.277	0.572437	0.762885	0.385498	0.496599	0.267564	0.340017	0.450647	Armcx5	armadillo repeat containing, X-linked 5	Mus musculus armadillo repeat containing, X-linked 5 (Armcx5), mRNA [NM_001009575]	1.36665	1.42351e-05	9.572e-05
0.935593	0.792781	0.354371	0.271678	0.296134	0.222349	0.413053	0.316318	0.450285	Sde2	SDE2 telomere maintenance homolog (S. pombe)	Mus musculus SDE2 telomere maintenance homolog (S. pombe) (Sde2), mRNA [NM_145943]	1.36631	0.000238498	0.00104642
0.534218	0.53079	0.402209	0.451371	0.398879	0.386292	0.443127	0.452241	0.449891	Tma7	translational machinery associated 7 homolog (S. cerevisiae)	Mus musculus translational machinery associated 7 homolog (S. cerevisiae) (Tma7), mRNA [NM_183250]	1.36594	1.19455e-07	2.10078e-06
0.601529	0.663353	0.339433	0.413036	0.458371	0.124521	0.675517	0.322475	0.449779	Gm9292	predicted gene 9292	PREDICTED: Mus musculus predicted gene 9292 (Gm9292), misc_RNA [XR_105458]	1.36583	4.15977e-05	0.000236168
0.516708	0.232626	0.598571	0.583239	0.361746	0.316271	0.569775	0.418959	0.449737	Asf1a	ASF1 anti-silencing function 1 homolog A (S. cerevisiae)	Mus musculus ASF1 anti-silencing function 1 homolog A (S. cerevisiae) (Asf1a), mRNA [NM_025541]	1.36579	4.79746e-06	3.85793e-05
0.809194	0.483014	0.334047	0.121012	0.898946	0.350221	0.487741	0.112646	0.449602	Tmem178	transmembrane protein 178	Mus musculus transmembrane protein 178 (Tmem178), mRNA [NM_026516]	1.36566	0.000685162	0.00261385
0.389484	0.344004	0.562951	0.324486	0.951248	0.271103	0.563535	0.187256	0.449258	Vmn2r45	vomeronasal 2, receptor 45	vomeronasal 2, receptor 45 [Source:MGI Symbol;Acc:MGI:3757883] [ENSMUST00000164845]	1.36534	0.000282583	0.0012131
0.569358	0.701959	0.620252	0.453948	0.13654	-0.0247583	0.627219	0.508703	0.449153	Chchd10	coiled-coil-helix-coiled-coil-helix domain containing 10	Mus musculus coiled-coil-helix-coiled-coil-helix domain containing 10 (Chchd10), mRNA [NM_175329]	1.36524	0.000216826	0.000965072
0.301944	0.497998	0.474036	0.638312	0.233609	0.417046	0.368777	0.659494	0.448902	Alg1	asparagine-linked glycosylation 1 (beta-1,4-mannosyltransferase)	Mus musculus asparagine-linked glycosylation 1 (beta-1,4-mannosyltransferase) (Alg1), mRNA [NM_145362]	1.365	9.85253e-06	7.01321e-05
0.604235	0.439395	0.507534	0.217822	0.728394	0.40928	0.480952	0.201892	0.448688	Actn3	actinin alpha 3	Mus musculus actinin alpha 3 (Actn3), mRNA [NM_013456]	1.3648	3.16863e-05	0.00018861
0.345629	0.14593	0.605493	0.477794	0.663239	0.447898	0.66141	0.241714	0.448638	Gm2a	GM2 ganglioside activator protein	Mus musculus GM2 ganglioside activator protein (Gm2a), mRNA [NM_010299]	1.36475	4.87048e-05	0.000269537
0.523927	0.332355	0.364117	0.394105	0.555709	0.609777	0.34986	0.458534	0.448548	Chsy1	chondroitin sulfate synthase 1	Mus musculus chondroitin sulfate synthase 1 (Chsy1), mRNA [NM_001081163]	1.36467	1.08931e-06	1.17568e-05
0.558542	0.587876	0.364296	0.352355	0.575788	0.598218	0.248009	0.302402	0.448436	Tcf7l1	transcription factor 7 like 1 (T cell specific, HMG box)	Mus musculus transcription factor 7 like 1 (T cell specific, HMG box) (Tcf7l1), transcript variant 1, mRNA [NM_001079822]	1.36456	4.806e-06	3.86334e-05
0.688294	0.336027	0.688747	0.256927	0.58559	0.0605481	0.690345	0.280054	0.448316	Wdr24	WD repeat domain 24	Mus musculus WD repeat domain 24 (Wdr24), mRNA [NM_173741]	1.36445	0.00034168	0.00143092
0.447095	0.229871	0.856947	0.520063	0.523849	0.161598	0.601224	0.244648	0.448162	Ndufc2	NADH dehydrogenase (ubiquinone) 1, subcomplex unknown, 2	Mus musculus NADH dehydrogenase (ubiquinone) 1, subcomplex unknown, 2 (Ndufc2), nuclear gene encoding mitochondrial protein, mRNA [NM_024220]	1.3643	0.000167655	0.000771009
0.602926	0.654468	0.519806	0.230805	0.648516	0.445269	0.356954	0.124956	0.447962	Smoc1	SPARC related modular calcium binding 1	Mus musculus SPARC related modular calcium binding 1 (Smoc1), transcript variant 2, mRNA [NM_022316]	1.36411	4.60954e-05	0.000257373
0.791045	0.525153	0.555291	0.0794932	0.685033	0.42904	0.347408	0.171202	0.447958	Dnahc11	dynein, axonemal, heavy chain 11	Mus musculus dynein, axonemal, heavy chain 11 (Dnahc11), mRNA [NM_010060]	1.36411	0.000221757	0.000983724
0.534107	0.245857	0.820534	0.406475	0.326534	0.295769	0.471749	0.476414	0.44718	Plekhg1	pleckstrin homology domain containing, family G (with RhoGef domain) member 1	Mus musculus pleckstrin homology domain containing, family G (with RhoGef domain) member 1 (Plekhg1), transcript variant 1, mRNA [NM_001159942]	1.36337	3.24146e-05	0.000191977
0.38469	0.368948	0.280507	0.295595	0.577785	-0.197986	1.131	0.736288	0.447104	Prl7a2	prolactin family 7, subfamily a, member 2	Mus musculus prolactin family 7, subfamily a, member 2 (Prl7a2), mRNA [NM_011168]	1.3633	0.00393995	0.0119964
0.591254	0.491531	0.611593	0.428821	0.267821	0.257569	0.535425	0.389461	0.446684	Zfp653	zinc finger protein 653	Mus musculus zinc finger protein 653 (Zfp653), mRNA [NM_177318]	1.3629	4.18529e-06	3.45315e-05
0.561057	0.261584	0.325784	0.105989	0.885651	0.499363	0.57899	0.354772	0.446649	6230424C14Rik	RIKEN cDNA 6230424C14 gene	Mus musculus adult male cecum cDNA, RIKEN full-length enriched library, clone:9130410H17 product:unclassifiable, full insert sequence. [AK078961]	1.36287	0.000190604	0.000864099
0.88921	0.582085	0.518453	0.344205	0.387767	0.183947	0.34116	0.320436	0.445908	Pigf	phosphatidylinositol glycan anchor biosynthesis, class F	Mus musculus phosphatidylinositol glycan anchor biosynthesis, class F (Pigf), mRNA [NM_008838]	1.36217	8.44953e-05	0.000430672
0.307252	0.585594	0.389031	0.71972	0.122741	0.484024	0.335029	0.623083	0.445809	Sc4mol	sterol-C4-methyl oxidase-like	Mus musculus sterol-C4-methyl oxidase-like (Sc4mol), mRNA [NM_025436]	1.36208	6.68219e-05	0.000353073
0.725901	0.765964	0.244282	-0.0957231	0.302765	0.271533	0.659485	0.691194	0.445675	Il4ra	interleukin 4 receptor, alpha	Mus musculus interleukin 4 receptor, alpha (Il4ra), mRNA [NM_001008700]	1.36195	0.00078304	0.00293581
-0.0476843	0.308311	0.641824	0.444004	0.496095	0.617764	0.440215	0.663429	0.445495	Nubp2	nucleotide binding protein 2	Mus musculus nucleotide binding protein 2 (Nubp2), mRNA [NM_011956]	1.36178	0.000146152	0.000685599
0.239943	0.786157	0.536566	1.04946	0.149766	0.44239	0.0588254	0.2994	0.445313	Ypel3	yippee-like 3 (Drosophila)	Mus musculus yippee-like 3 (Drosophila) (Ypel3), mRNA [NM_026875]	1.36161	0.00187102	0.00625596
1.17334	0.684868	0.460501	0.581069	0.374486	0.288259	-0.027145	0.0257588	0.445142	Rpgrip1	retinitis pigmentosa GTPase regulator interacting protein 1	Mus musculus retinitis pigmentosa GTPase regulator interacting protein 1 (Rpgrip1), transcript variant 1, mRNA [NM_023879]	1.36145	0.00318121	0.00997183
0.555671	0.171981	0.679329	0.463218	0.576043	0.469984	0.234299	0.410182	0.445088	Ddx3y	DEAD (Asp-Glu-Ala-Asp) box polypeptide 3, Y-linked	Mus musculus DEAD (Asp-Glu-Ala-Asp) box polypeptide 3, Y-linked (Ddx3y), mRNA [NM_012008]	1.3614	2.42602e-05	0.000149904
0.0336637	-0.00677378	0.673286	0.209473	0.508027	0.288036	1.08821	0.766689	0.445076	Rnf125	ring finger protein 125	Mus musculus ring finger protein 125 (Rnf125), mRNA [NM_026301]	1.36139	0.00326507	0.0101971
0.433027	0.372839	0.563974	0.183177	0.546517	0.309629	0.616798	0.530424	0.444548	Wdr83	WD repeat domain containing 83	Mus musculus adult male urinary bladder cDNA, RIKEN full-length enriched library, clone:9530085C09 product:hypothetical Trp-Asp repeat (WD-repeat) structure containing protein, full insert sequence. [AK020654]	1.36089	1.06998e-05	7.51045e-05
0.406263	0.232155	0.446699	0.431967	0.391629	0.373872	0.708689	0.563299	0.444322	Ifrd1	interferon-related developmental regulator 1	Mus musculus interferon-related developmental regulator 1 (Ifrd1), mRNA [NM_013562]	1.36067	5.06084e-06	4.04069e-05
0.868305	0.731043	-0.000224568	0.11751	0.352259	0.336556	0.610237	0.536858	0.444068	Panx1	pannexin 1	Mus musculus pannexin 1 (Panx1), mRNA [NM_019482]	1.36043	0.000589587	0.00229174
0.440279	0.353199	0.724434	0.659543	0.415696	0.168873	0.462012	0.323965	0.4435	Prr16	proline rich 16	Mus musculus adult male corpora quadrigemina cDNA, RIKEN full-length enriched library, clone:B230387D11 product:MESENCHYMAL STEM CELL PROTEIN DSC54 homolog [Homo sapiens], full insert sequence. [AK046456]	1.3599	2.34782e-05	0.000145792
0.387244	0.255007	0.67602	0.481145	0.308769	0.199096	0.694414	0.540626	0.44279	Selrc1	Sel1 repeat containing 1	Mus musculus Sel1 repeat containing 1 (Selrc1), mRNA [NM_027250]	1.35923	3.08636e-05	0.000184436
0.659871	0.305554	0.501193	0.215171	0.564557	0.314777	0.581223	0.399635	0.442748	Leo1	Leo1, Paf1/RNA polymerase II complex component, homolog (S. cerevisiae)	Mus musculus Leo1, Paf1/RNA polymerase II complex component, homolog (S. cerevisiae) (Leo1), mRNA [NM_001039522]	1.35919	1.90148e-05	0.000122143
0.566757	0.692144	0.0753073	0.474689	0.465956	0.222878	0.770991	0.271176	0.442487	Elmsan1	ELM2 and Myb/SANT-like domain containing 1	Mus musculus ELM2 and Myb/SANT-like domain containing 1 (Elmsan1), transcript variant 1, mRNA [NM_001163502]	1.35895	0.000245494	0.00107313
0.411731	0.239254	0.517089	0.326372	0.753921	0.653709	0.332131	0.301443	0.441956	Alk	anaplastic lymphoma kinase	Mus musculus anaplastic lymphoma kinase (Alk), mRNA [NM_007439]	1.35845	2.69375e-05	0.000163923
0.908175	0.68704	0.362597	0.353658	0.521307	0.373777	0.281833	0.044112	0.441563	Hist1h4d	histone cluster 1, H4d	Mus musculus histone cluster 1, H4d (Hist1h4d), mRNA [NM_175654]	1.35807	0.000301124	0.00128229
0.303008	-0.0110019	0.60188	0.886541	0.625692	0.363305	0.4955	0.266833	0.44147	Ubqln2	ubiquilin 2	Mus musculus ubiquilin 2 (Ubqln2), mRNA [NM_018798]	1.35799	0.000447687	0.00180827
0.762078	0.942884	0.297701	0.334414	0.200231	0.312749	0.242019	0.439148	0.441403	Pik3r2	phosphatidylinositol 3-kinase, regulatory subunit, polypeptide 2 (p85 beta)	Mus musculus phosphatidylinositol 3-kinase, regulatory subunit, polypeptide 2 (p85 beta) (Pik3r2), mRNA [NM_008841]	1.35792	0.00031741	0.00134194
0.643665	0.394757	0.333708	0.371729	0.642946	0.454851	0.333301	0.356143	0.441387	Rabgap1l	RAB GTPase activating protein 1-like	Mus musculus RAB GTPase activating protein 1-like (Rabgap1l), transcript variant 2, mRNA [NM_001038621]	1.35791	4.28053e-06	3.514e-05
0.504265	0.480292	0.389648	0.319688	0.377399	0.164025	0.806219	0.489439	0.441372	Wdfy1	WD repeat and FYVE domain containing 1	Mus musculus WD repeat and FYVE domain containing 1 (Wdfy1), transcript variant 1, mRNA [NM_001111279]	1.35789	3.37776e-05	0.000198502
0.609334	0.234195	0.712139	0.0219715	0.675475	0.15897	0.712776	0.405717	0.441322	Macc1	metastasis associated in colon cancer 1	Mus musculus metastasis associated in colon cancer 1 (Macc1), mRNA [NM_001163136]	1.35785	0.000844815	0.00312662
0.675609	0.477085	0.501785	0.356847	0.283945	0.318038	0.450301	0.466669	0.441285	Foxg1	forkhead box G1	Mus musculus forkhead box G1 (Foxg1), transcript variant 1, mRNA [NM_008241]	1.35781	2.9012e-06	2.57451e-05
0.441645	0.167255	0.641824	0.195564	0.961574	0.507002	0.639556	-0.0251399	0.44116	Krtap6-1	keratin associated protein 6-1	Mus musculus keratin associated protein 6-1 (Krtap6-1), mRNA [NM_010672]	1.3577	0.00169681	0.00574848
0.919691	0.326437	0.676087	0.381029	0.3584	0.251088	0.364051	0.250084	0.440858	Mier3	mesoderm induction early response 1, family member 3	Mus musculus mesoderm induction early response 1, family member 3 (Mier3), mRNA [NM_172593]	1.35741	0.000224375	0.000993933
0.0548845	0.244741	0.379906	0.696152	0.414419	0.483103	0.641967	0.611071	0.44078	Mbd6	methyl-CpG binding domain protein 6	Mus musculus methyl-CpG binding domain protein 6 (Mbd6), mRNA [NM_033072]	1.35734	8.85739e-05	0.00044733
0.601717	0.507411	0.719117	0.305248	0.57232	0.359916	0.408836	0.0473106	0.440235	Tenm2	teneurin transmembrane protein 2	Mus musculus teneurin transmembrane protein 2 (Tenm2), mRNA [NM_011856]	1.35682	0.000101331	0.000501747
0.565729	0.302413	0.492511	0.570589	0.488091	0.189529	0.592225	0.320135	0.440153	Pex13	peroxisomal biogenesis factor 13	Mus musculus peroxisomal biogenesis factor 13 (Pex13), mRNA [NM_023651]	1.35675	1.33397e-05	9.05004e-05
0.781599	0.432897	0.609265	0.117207	0.518262	0.349124	0.447268	0.264164	0.439973	Mterfd2	MTERF domain containing 2	Mus musculus MTERF domain containing 2 (Mterfd2), mRNA [NM_178051]	1.35658	0.00010247	0.000506325
0.256474	0.330337	0.65821	0.471331	0.414655	0.397129	0.539749	0.447502	0.439424	Tmx2	thioredoxin-related transmembrane protein 2	Mus musculus thioredoxin-related transmembrane protein 2 (Tmx2), mRNA [NM_025868]	1.35606	2.81969e-06	2.51478e-05
0.726779	0.499565	0.595707	0.14601	0.28418	0.118116	0.625728	0.516764	0.439106	Cul9	cullin 9	Mus musculus cullin 9, mRNA (cDNA clone IMAGE:4487632), complete cds. [BC041674]	1.35576	0.000157734	0.00073082
0.417719	0.185829	0.716429	0.442661	0.379137	0.358648	0.624529	0.387891	0.439105	Ing2	inhibitor of growth family, member 2	Mus musculus inhibitor of growth family, member 2 (Ing2), mRNA [NM_023503]	1.35576	1.92333e-05	0.000123323
0.49469	0.439496	0.492075	0.376922	0.493584	0.566067	0.328131	0.319135	0.438763	Chic1	cysteine-rich hydrophobic domain 1	Mus musculus cysteine-rich hydrophobic domain 1 (Chic1), mRNA [NM_009767]	1.35544	6.1115e-07	7.48518e-06
0.476374	0.263643	0.392022	-0.0361119	0.505927	0.167058	1.0732	0.667579	0.438711	Dusp4	dual specificity phosphatase 4	Mus musculus 11 days embryo whole body cDNA, RIKEN full-length enriched library, clone:2700078F24 product:unclassifiable, full insert sequence. [AK012530]	1.35539	0.00187018	0.00625414
0.236959	0.380874	0.414409	0.706465	0.388637	0.457678	0.452134	0.470961	0.438515	Pir	pirin	Mus musculus pirin (Pir), mRNA [NM_027153]	1.35521	4.85093e-06	3.8921e-05
0.636526	0.519342	0.658426	0.491718	0.141527	0.260735	0.428455	0.371077	0.438476	Ctns	cystinosis, nephropathic	Mus musculus cystinosis, nephropathic (Ctns), mRNA [NM_031251]	1.35517	2.30752e-05	0.000143709
0.403454	0.492058	0.445526	0.560617	0.338778	0.245632	0.588554	0.432819	0.43843	Avl9	AVL9 homolog (S. cerevisiase)	Mus musculus AVL9 homolog (S. cerevisiase) (Avl9), mRNA [NM_030235]	1.35513	1.89029e-06	1.8248e-05
0.715506	0.24659	0.519837	0.293481	0.688588	0.4219	0.418363	0.202962	0.438403	Tvp23b	trans-golgi network vesicle protein 23B	Mus musculus trans-golgi network vesicle protein 23B (Tvp23b), mRNA [NM_026210]	1.3551	7.06308e-05	0.000369616
0.441314	0.405152	0.562476	0.922827	0.196222	0.232238	0.331817	0.413129	0.438147	Tle1	transducin-like enhancer of split 1, homolog of Drosophila E(spl)	Mus musculus groucho-related gene 1 protein (Grg1) mRNA, complete cds. [U61362]	1.35486	0.000128987	0.000616575
0.399485	0.329523	0.508053	0.248452	0.3846	0.423603	0.631438	0.579924	0.438135	Slc35f6	solute carrier family 35, member F6	Mus musculus solute carrier family 35, member F6 (Slc35f6), mRNA [NM_175675]	1.35485	3.83652e-06	3.21403e-05
0.641343	0.437345	0.304546	0.463826	0.332377	0.341621	0.50094	0.48125	0.437906	Cpox	coproporphyrinogen oxidase	Mus musculus coproporphyrinogen oxidase (Cpox), mRNA [NM_007757]	1.35464	1.8915e-06	1.8248e-05
0.566447	0.452565	0.429867	0.562168	0.326967	0.393987	0.357362	0.413641	0.437876	Cul4b	cullin 4B	Mus musculus cullin 4B (Cul4b), transcript variant 1, mRNA [NM_028288]	1.35461	6.38612e-07	7.74126e-06
0.701345	0.461302	0.318671	-0.00675602	0.550145	0.305589	0.743032	0.428849	0.437772	Gm3134	predicted gene 3134	Mus musculus 13 days embryo heart cDNA, RIKEN full-length enriched library, clone:D330014J04 product:unclassifiable, full insert sequence. [AK052259]	1.35451	0.000229397	0.00101234
0.579368	0.418313	0.754292	0.127383	0.575761	0.239924	0.569769	0.235679	0.437561	Dnaja4	DnaJ (Hsp40) homolog, subfamily A, member 4	Mus musculus DnaJ (Hsp40) homolog, subfamily A, member 4 (Dnaja4), mRNA [NM_021422]	1.35431	0.000200542	0.000902992
0.640807	0.330386	0.651495	0.250283	0.538301	0.224518	0.512132	0.351434	0.437419	Frs2	fibroblast growth factor receptor substrate 2	Mus musculus fibroblast growth factor receptor substrate 2 (Frs2), mRNA [NM_177798]	1.35418	3.69923e-05	0.000213731
0.632325	0.300369	0.309969	0.265022	0.830362	0.273988	0.629614	0.257488	0.437392	Chrna3	cholinergic receptor, nicotinic, alpha polypeptide 3	Mus musculus cholinergic receptor, nicotinic, alpha polypeptide 3 (Chrna3), mRNA [NM_145129]	1.35415	0.000210503	0.000942057
0.889553	0.69589	0.44167	0.291916	0.208392	0.379377	0.283693	0.306805	0.437162	Taf1c	TATA box binding protein (Tbp)-associated factor, RNA polymerase I, C	Mus musculus TATA box binding protein (Tbp)-associated factor, RNA polymerase I, C (Taf1c), mRNA [NM_021441]	1.35394	0.000151139	0.000706268
0.331078	0.401517	0.539862	0.421013	0.307735	0.247433	0.627427	0.619253	0.436915	Sars	seryl-aminoacyl-tRNA synthetase	Mus musculus seryl-aminoacyl-tRNA synthetase (Sars), transcript variant 1, mRNA [NM_011319]	1.35371	6.17797e-06	4.77658e-05
0.0337879	0.586644	0.626302	0.382074	0.729823	0.652743	0.261852	0.213615	0.435855	4921530L21Rik	RIKEN cDNA 4921530L21 gene	Mus musculus RIKEN cDNA 4921530L21 gene (4921530L21Rik), mRNA [NM_025733]	1.35271	0.000314548	0.00133146
0.266004	0.505304	0.37682	0.356402	0.524914	0.462625	0.474905	0.518494	0.435683	Eif2b2	eukaryotic translation initiation factor 2B, subunit 2 beta	Mus musculus eukaryotic translation initiation factor 2B, subunit 2 beta (Eif2b2), mRNA [NM_145445]	1.35255	9.52809e-07	1.05517e-05
0.653955	0.444023	0.964328	0.493826	0.501722	0.106873	0.380647	-0.059913	0.435683	Slc32a1	solute carrier family 32 (GABA vesicular transporter), member 1	Mus musculus solute carrier family 32 (GABA vesicular transporter), member 1 (Slc32a1), mRNA [NM_009508]	1.35255	0.00143597	0.00497182
0.410315	0.220051	0.412206	0.369917	0.817472	0.239848	0.701145	0.313027	0.435498	Pah	phenylalanine hydroxylase	Mus musculus phenylalanine hydroxylase (Pah), mRNA [NM_008777]	1.35238	0.000161841	0.000746595
0.610838	0.58199	0.547002	0.281674	0.468795	0.14066	0.391751	0.46125	0.435495	Ypel1	yippee-like 1 (Drosophila)	Mus musculus yippee-like 1 (Drosophila) (Ypel1), mRNA [NM_023249]	1.35237	1.78764e-05	0.00011586
0.52677	0.228471	0.74253	0.0904027	0.495476	0.258	0.750029	0.389976	0.435207	Sipa1l2	signal-induced proliferation-associated 1 like 2	Mus musculus signal-induced proliferation-associated 1 like 2 (Sipa1l2), mRNA [NM_001081337]	1.3521	0.000358629	0.00149179
0.415638	0.293724	0.568257	0.0378766	0.562776	0.321404	0.764859	0.51688	0.435177	Mrpl44	mitochondrial ribosomal protein L44	Mus musculus mitochondrial ribosomal protein L44 (Mrpl44), nuclear gene encoding mitochondrial protein, mRNA [NM_001081210]	1.35208	0.0001645	0.000758205
0.527067	0.403455	0.632998	0.690727	0.584998	0.57523	0.0916249	-0.0262093	0.434986	Dusp28	dual specificity phosphatase 28	Mus musculus dual specificity phosphatase 28 (Dusp28), mRNA [NM_175118]	1.3519	0.000306026	0.00130083
0.465928	0.41835	0.555906	0.462254	0.263677	0.31921	0.490684	0.49721	0.434152	Spin1	spindlin 1	Mus musculus spindlin 1 (Spin1), transcript variant 1, mRNA [NM_011462]	1.35112	9.17847e-07	1.0282e-05
0.0584474	0.309932	0.759281	0.526683	0.76104	0.443688	0.428202	0.184562	0.433979	D230018H15Rik	RIKEN cDNA D230018H15 gene	Mus musculus 12 days embryo eyeball cDNA, RIKEN full-length enriched library, clone:D230018H15 product:unclassifiable, full insert sequence. [AK084291]	1.35095	0.000298947	0.00127455
0.774501	0.560817	0.368038	0.101526	0.556023	0.407696	0.357686	0.344401	0.433836	C2cd4a	C2 calcium-dependent domain containing 4A	Mus musculus C2 calcium-dependent domain containing 4A (C2cd4a), mRNA [NM_001163143]	1.35082	5.91153e-05	0.000317883
0.792883	0.53278	0.483274	0.530969	0.245437	0.328727	0.275426	0.27221	0.432713	Rabep1	rabaptin, RAB GTPase binding effector protein 1	Mus musculus rabaptin, RAB GTPase binding effector protein 1 (Rabep1), mRNA [NM_019400]	1.34977	3.85071e-05	0.000220862
0.689384	0.536439	0.441033	0.4227	0.520472	0.201242	0.469619	0.178545	0.432429	Agl	amylo-1,6-glucosidase, 4-alpha-glucanotransferase	Mus musculus amylo-1,6-glucosidase, 4-alpha-glucanotransferase (Agl), mRNA [NM_001081326]	1.3495	2.90417e-05	0.000175223
0.877268	0.45096	-0.00275617	-0.185467	0.701362	0.451415	0.676936	0.484927	0.431831	Ptgr1	prostaglandin reductase 1	Mus musculus prostaglandin reductase 1 (Ptgr1), mRNA [NM_025968]	1.34894	0.00270813	0.00866911
0.541592	0.35382	0.544177	0.322076	0.797893	0.229047	0.485274	0.180245	0.431766	2610002J23Rik	RIKEN cDNA 2610002J23 gene	Mus musculus 10 days embryo whole body cDNA, RIKEN full-length enriched library, clone:2610002J23 product:unclassifiable, full insert sequence. [AK011292]	1.34888	0.000121713	0.000586815
0.580924	0.37662	0.316565	0.262264	0.485679	0.347053	0.643124	0.440074	0.431538	Msx2	homeobox, msh-like 2	Mus musculus homeobox, msh-like 2 (Msx2), mRNA [NM_013601]	1.34867	5.71429e-06	4.46681e-05
0.453616	0.103062	0.737097	0.449769	0.618172	0.343817	0.460545	0.283196	0.431159	Slitrk2	SLIT and NTRK-like family, member 2	Mus musculus SLIT and NTRK-like family, member 2 (Slitrk2), transcript variant 2, mRNA [NM_198863]	1.34832	7.7156e-05	0.000398564
0.368367	0.410905	0.566784	0.461782	0.371458	0.279734	0.612889	0.374893	0.430851	Fdft1	farnesyl diphosphate farnesyl transferase 1	Mus musculus farnesyl diphosphate farnesyl transferase 1 (Fdft1), mRNA [NM_010191]	1.34803	2.32329e-06	2.15335e-05
0.331872	0.657441	0.452625	0.0589007	0.380977	0.534855	0.508995	0.5208	0.430808	Tpra1	transmembrane protein, adipocyte asscociated 1	Mus musculus transmembrane protein, adipocyte asscociated 1 (Tpra1), mRNA [NM_011906]	1.34799	4.72778e-05	0.000262871
0.814941	0.460182	0.808212	0.399247	0.140707	0.173124	0.370516	0.278868	0.430725	Adamdec1	ADAM-like, decysin 1	Mus musculus ADAM-like, decysin 1 (Adamdec1), mRNA [NM_021475]	1.34791	0.000394936	0.00161982
0.839029	1.08448	0.281841	0.305929	-0.0173023	0.149508	0.367121	0.427445	0.429756	Sun2	Sad1 and UNC84 domain containing 2	Mus musculus Sad1 and UNC84 domain containing 2 (Sun2), transcript variant 3, mRNA [NM_194342]	1.34701	0.00257493	0.00829015
0.214289	0.202844	0.535285	0.997055	0.300872	0.328398	0.370087	0.487431	0.429533	Tmem184c	transmembrane protein 184C	Mus musculus transmembrane protein 184C (Tmem184c), mRNA [NM_145599]	1.3468	0.000361697	0.00150254
0.52976	0.212609	0.34014	0.485761	0.519066	0.185118	0.859399	0.302985	0.429355	Nr4a3	nuclear receptor subfamily 4, group A, member 3	Mus musculus nuclear receptor subfamily 4, group A, member 3 (Nr4a3), mRNA [NM_015743]	1.34663	0.000210866	0.000943085
0.833657	0.642302	0.467393	0.224785	0.398333	0.297922	0.330123	0.238229	0.429093	Lmf1	lipase maturation factor 1	Mus musculus lipase maturation factor 1, mRNA (cDNA clone MGC:28091 IMAGE:3963699), complete cds. [BC020104]	1.34639	9.49141e-05	0.00047551
0.315603	0.273063	0.684337	0.48153	0.50252	0.296248	0.57418	0.303191	0.428834	4933426M11Rik	RIKEN cDNA 4933426M11 gene	Mus musculus RIKEN cDNA 4933426M11 gene (4933426M11Rik), transcript variant 2, mRNA [NM_178682]	1.34615	1.55133e-05	0.000102787
0.685069	0.531799	0.467685	0.312071	0.49143	0.348752	0.30881	0.283436	0.428632	Mrps33	mitochondrial ribosomal protein S33	Mus musculus mitochondrial ribosomal protein S33 (Mrps33), nuclear gene encoding mitochondrial protein, transcript variant 1, mRNA [NM_010270]	1.34596	7.29809e-06	5.47418e-05
0.690939	0.477245	0.293518	0.592632	0.039794	0.405712	0.463821	0.463896	0.428445	Cox8a	cytochrome c oxidase subunit VIIIa	Mus musculus cytochrome c oxidase subunit VIIIa (Cox8a), nuclear gene encoding mitochondrial protein, mRNA [NM_007750]	1.34578	7.79915e-05	0.000402196
0.578099	0.50663	0.522659	0.228426	0.452792	0.183713	0.563213	0.391925	0.428432	Clip3	CAP-GLY domain containing linker protein 3	Mus musculus CAP-GLY domain containing linker protein 3 (Clip3), mRNA [NM_001081114]	1.34577	1.51545e-05	0.000100755
0.618269	0.815203	0.528319	0.0458513	0.355089	0.393563	0.253469	0.417487	0.428406	Tmub1	transmembrane and ubiquitin-like domain containing 1	Mus musculus transmembrane and ubiquitin-like domain containing 1 (Tmub1), mRNA [NM_022418]	1.34575	0.00021834	0.000970632
0.736452	0.473019	0.349291	0.308549	0.232059	0.222712	0.52254	0.582566	0.428398	2610201A13Rik	RIKEN cDNA 2610201A13 gene	Mus musculus 10 days embryo whole body cDNA, RIKEN full-length enriched library, clone:2610201A13 product:unclassifiable, full insert sequence. [AK011855]	1.34574	3.34744e-05	0.000197211
1.26928	1.03393	0.248309	0.282074	0.0100276	0.0991268	0.215105	0.269324	0.428397	Ythdf2	YTH domain family 2	Mus musculus YTH domain family 2 (Ythdf2), mRNA [NM_145393]	1.34574	0.00989276	0.0268473
0.194535	0.0577967	0.66932	0.31166	0.576304	0.281225	0.864227	0.472066	0.428392	Insig2	insulin induced gene 2	Mus musculus insulin induced gene 2 (Insig2), transcript variant 1, mRNA [NM_133748]	1.34573	0.000538482	0.00212101
0.454652	0.531914	0.520199	0.857711	0.430432	0.329043	0.207933	0.090998	0.42786	Hs3st3b1	heparan sulfate (glucosamine) 3-O-sulfotransferase 3B1	Mus musculus heparan sulfate (glucosamine) 3-O-sulfotransferase 3B1 (Hs3st3b1), mRNA [NM_018805]	1.34524	0.000175025	0.000801675
0.350685	0.400929	0.373212	0.343595	0.552335	0.62	0.389915	0.389582	0.427532	Fndc1	fibronectin type III domain containing 1	Mus musculus fibronectin type III domain containing 1 (Fndc1), mRNA [NM_001081416]	1.34493	1.22903e-06	1.29556e-05
0.389737	0.197893	0.476875	0.473871	0.320057	0.35657	0.548629	0.656383	0.427502	Eva1a	eva-1 homolog A (C. elegans)	Mus musculus eva-1 homolog A (C. elegans) (Eva1a), mRNA [NM_145570]	1.3449	7.76591e-06	5.77214e-05
0.607207	0.417895	0.487019	0.327014	0.319747	0.456459	0.507967	0.294662	0.427246	Ammecr1l	AMME chromosomal region gene 1-like	Mus musculus adult male testis cDNA, RIKEN full-length enriched library, clone:4932415E21 product:weakly similar to AMMECR1 PROTEIN [Homo sapiens], full insert sequence. [AK030009]	1.34466	2.79103e-06	2.49775e-05
[truncated: 4,569 more rows]

## Sheet: Colour Range
			Header information
5
[truncated: 39 more rows]

## Sheet: Report
	collapsed_log2ratio.8BR.vs.Control.1	collapsed_log2ratio.8BR.vs.Control.DS.1	collapsed_log2ratio.8BR.vs.Control.2	collapsed_log2ratio.8BR.vs.Control.DS.2	collapsed_log2ratio.8BR.vs.Control.3	collapsed_log2ratio.8BR.vs.Control.DS.3	collapsed_log2ratio.8BR.vs.Control.4	collapsed_log2ratio.8BR.vs.Control.DS.4	avg_log2ratio_8BR_vs_Control
[truncated: 4 more rows]
