# Supplementary material for: Cyclic AMP signaling restricts activation and promotes maturation and antioxidant defenses in astrocytes
Source: BMC Genomics. 2016 Apr 23;17:304. doi: 10.1186/s12864-016-2623-4 (PMC4842285; doi:10.1186/s12864-016-2623-4)
Supplement: Additional file 3: Tables S2–S8. — Lists of genes regulated in cAMP-treated cells and present in published astrocyte signatures. Genes that are regulated in cAMP-treated cells (genes within the “core enrichment” as defined by GSEA analysis), and that are reported to be regulated in previously published astrocyte signatures: developing (Table S2), mature (Table S3), cytokine-treated (Table S4), LPS (Table S5), MCAO (Table S6), in vivo (Table S7) and in vitro (Table S8) astrocytes. The lists represent the respective intersections in the Venn diagrams of Figure 4C. In GSEA analysis, genes were ranked on the basis of signal-to-noise ratio within the microarray data, starting with strongly upregulated and ending with strongly downregulated genes. The third column of the tables indicate the rank of the respective gene, i.e. low rank values indicate strong upregulation and high ones close to the maximal value of 21,492 indicate strong downregulation. (XLS 108 kb) [file 12864_2016_2623_MOESM3_ESM.xls]

## Sheet: Suppl T2
Supplemental table 2
Common genes in down-regulated 8Br-cAMP-treated and developing astrocytes
1500009L16Rik
1500015O10Rik
1700025G04Rik
2010317E24Rik
2310014D11Rik
2600010E01Rik
2700094K13Rik
2810022L02Rik
2810417H13Rik
3110003A17Rik
6720460F02Rik
6720463M24Rik
9030409G11Rik
9330182L06Rik
Actn1
Afap1l2
Agrn
Angptl4
Anxa2
Arf2
Arl4a
Arpc1b
Asns
AU020206
Aurka
Aurkb
B3galnt1
B3gnt5
B4galt2
Banf1
Basp1
Bid
Birc5
Bub1
Bub1b
C1qa
C1qb
C1qc
C79407
Camk1
Camk2b
Casq1
Ccna2
Ccnb1
Ccnb2
Ccnd1
Ccnd2
Cd14
Cd200
Cdc20
Cdc2a
Cdc42ep1
Cdca3
Cdca8
Cdk6
Cdt1
Cenpe
Cenpf
Cenpk
Cenpn
Cenpp
Cenpt
Cep55
Cgref1
Ckap2
Ckap2l
Cks1b
Cks2
Col4a5
Col5a1
Col5a2
Colec12
Cpne8
Cpxm2
Crtap
Csda
Ctbp2
Ctsc
Ctss
Cttnbp2
Ctxn1
D17H6S56E-5
D2Ertd750e
D6Wsu176e
Dcbld1
Depdc1b
Dpysl2
Dpysl3
Dut
E030049G20Rik
E130306D19Rik
E2f8
Ect2
Egr1
Eid1
Emid1
Eml1
Eml4
Emp1
Ephb2
F2r
Fabp3
Fbl
Fbxo5
Fgf13
Fignl1
Flrt3
Fras1
Frem2
Frmd3
Fscn1
Gadd45b
Gjc1
Gna12
Gng2
Gpr126
Gpr85
Gpx7
Grip1
H2afx
Hebp1
Hmgb2
Hmgn2
Hmmr
Hnrpdl
Hpgd
Igf1
Iqgap1
Iqgap3
Isoc1
Itgb1
Itgb5
Jazf1
Kcnd3
Kcnip1
Kif20a
Kif20b
Kif22
Kif23
Kif2c
Klf10
Klf2
Klf6
Laptm5
Larp7
Lig1
Lphn2
Lpl
Mad2l1
Map3k1
Mcm3
Mcm5
Mcm6
Melk
Mki67
Mrps6
Myh10
Myo5b
Nans
Nasp
Ncaph
Necab2
Nek2
Nes
Nid1
Nid2
Nkain1
Notch3
Npm3
Npy
Nrm
Nsmce1
Nup210
Nup93
Nusap1
Olig1
Olig2
Opn3
Pbk
Pde1b
Pdia5
Pdlim5
Pea15a
Pipox
Pld1
Plk1
Plod2
Plp2
Plscr1
Pola1
Pold1
Pole2
Ppic
Ppp1r12a
Prc1
Prelid1
Prim1
Prmt1
Psmc3ip
Pttg1
Racgap1
Rad51
Rbl1
Rcn1
Rhoc
Rnd1
Rnd3
Rnf128
Rpl4
Rprm
Rrm2
Rtn1
Rtn4
Rufy3
Scarb1
Scn3b
Sema5b
Sez6
Sgol2
Sh3bgrl3
Shcbp1
Sipa1l1
Slain1
Slc29a1
Slc35f1
Spc24
Spc25
Srf
St6galnac5
Stmn2
Stmn3
Syce2
Tacc3
Tagln2
Tbc1d16
Tgif2
Tiam2
Timeless
Tk1
Tmsb10
Tnc
Tnfrsf12a
Tpm3
Tpx2
Trib2
Trim47
Trip13
Tspan6
Tubb6
Tusc3
Ube2c
Uhrf1
Ung
Vps37b
Vrk1
Ybx1
Zdhhc2
Zwilch

## Sheet: Suppl T3
Supplemental table 3
Common genes in up-regulated 8Br-cAMP-treated and mature astrocytes
1110049F12Rik
1700019G17Rik
1700020C11Rik
2810432D09Rik
2900019G14Rik
2900052N01Rik
2900064A13Rik
4933431E20Rik
9030418K01Rik
A930017M01Rik
Aass
Abcd2
Abhd6
Add3
Adra1a
Adra2a
Agxt2l1
Aldh1a1
Aldoc
Amd1
Aplp1
Arfgef2
Asb8
Atp2b2
B3galt5
BC029169
Bcap29
Bcl6
Bmp2k
C79267
Cables1
Caskin2
Ccbl1
Cd47
Cdc2l6
Cdc37l1
Clasp2
Clmn
Cml1
Cml4
Cml5
Cox4nb
Crispld2
Cxcl14
Cyp4f15
Cyp4v3
D430039N05Rik
D6Wsu116e
Dbt
Ddit4l
Dennd2a
Dio2
Dlat
Dnajb9
Dnajc12
Efemp1
Ehd3
Elavl3
Epb4.9
Fcgrt
Fzd1
Fzd2
G6pdx
Galnt1
Gclm
Gfra1
Gjb2
Gldc
Glul
Gna13
Gpr108
Gpr162
Gpt2
Grin2c
Grina
Gstm5
Gyk
Heph
Hist1h1c
Hist1h2bc
Hist1h4i
Hnt
Hr
Hrsp12
Hsd11b1
Hsd3b7
Htra1
Id2
Id4
Itpka
Kcnk1
Kcnn2
Klf9
Lgi4
Lin52
Lix1
Lonrf3
Maob
Map3k5
Mapk10
Megf10
Mfsd2
Mpp1
Mpv17l
Mt1
Mt2
Naaa
Nab1
Nr1d2
Nrsn1
Nt5dc3
Ntrk2
Ntsr2
Nupr1
Omg
P4ha2
Pacsin1
Paqr8
Pde8a
Pfkm
Phyh
Pim3
Pitpnm1
Plekhb1
Pou3f2
Ppargc1a
Ppm1k
Ppp1r3d
Ppp1r3g
Prdx1
Prodh
Rasa2
Rasl11b
Rin2
Rorb
Sat1
Selenbp1
Selenbp2
Sema4a
Serpinb9
Sesn3
Slc1a2
Slc25a29
Slc25a33
Slc2a1
Smox
Sod3
Sorl1
Sqrdl
Ssfa2
St8sia5
Tgoln1
Timp4
Tmed5
Tpp1
Tprkb
Trps1
Ttyh1
Tuba4a
Txn2
Usp2
Usp53
Vav3
Vwa1
Wfs1
Zrsr1

## Sheet: Suppl T4
Supplemental table 4
Common genes in down-regulated 8Br-cAMP-treated and citoquine-treated astrocytes
B2m
Bid
Ccl2
Ccl5
Cmpk2
Ctsc
Cxcl11
H2-D1
Icam1
Ifit1
Ifit3
Irf8
Irg1
Psmb10
Psmb8
Psmb9
Trim30

## Sheet: Suppl T5
Supplemental table 5
Common genes in down-regulated 8Br-cAMP-treated astrocytes and astrocytes isolated from LPS exposed brains
Acsl5
B2m
C1rb
C1s
Cd109
Cd14
Cdkn1a
Cp
Cpne8
Cxcl10
Galntl2
Gbp3
H2-D1
H2-K1
H2-T23
Hpgd
Hspb6
Icam1
Ifi44
Iigp1
Oasl2
Psmb9
S100a10
Spp1
Tagln2
Tgm1
Tgm2
Tlr2
Usp18
Xaf1

## Sheet: Suppl T6
Supplemental table 6
Common genes in down-regulated 8Br-cAMP-treated astrocytes and astrocytes isolated from MCAO brains
Actn1
Adamts5
Agpat9
Akap12
Anxa1
Anxa2
Arpc1b
Asns
B3gnt5
Cav1
Ccl2
Ccnd1
Cd109
Cd14
Cdk6
Cdkn1a
Cdt1
Ch25h
Col6a1
Cp
Cpne8
Ctps
Cxcl10
Dpysl3
Emp1
Fgl2
Flna
Fscn1
Gadd45b
Galntl2
Gbp3
Hpgd
Hspb1
Hspb6
Icam1
Igfbp3
Iigp1
Klf6
Lgals1
Lgals3
Lmna
Lrrfip1
Mrps6
Msn
Nes
Oasl2
Odc1
Plp2
Prss23
S100a10
S100a11
S100a6
Slc5a3
Spp1
Stx11
Tagln2
Tgm1
Tnfrsf12a
Tubb6
Usp18

## Sheet: Suppl T7
Supplemental table 7
Common genes in up-regulated 8Br-cAMP-treated and in vivo astrocytes
0610040J01Rik
1200009O22Rik
1700019G17Rik
1700020C11Rik
2310002J21Rik
2310010M24Rik
2410025L10Rik
2600011E07Rik
2610034M16Rik
2810055G20Rik
2900019G14Rik
2900052N01Rik
2900064A13Rik
3300001A09Rik
4833424O15Rik
4933407C03Rik
4933431E20Rik
9030418K01Rik
A530082C11Rik
Abcc4
Abcd2
Abhd1
Abhd3
Abhd6
Acat2
Acat3
Acsl3
Actr3b
Acvr2b
Acyp2
Add3
Adra1a
Adra2a
Agt
AI593442
Aldh1a1
Aldh6a1
Alpl
Antxr1
Apcdd1
Aplp1
Apoe
Appl2
Aqp4
Arid5a
Arrdc3
Atad3a
Atp13a4
Atp1b2
Atp2b1
Atp2b2
Atp6ap2
B3galt5
Baalc
Bat2d
BC029169
BC057371
Bckdha
Bcl6
Bdh1
Bhlhb2
Bmp2k
Bmper
Bmpr1b
Btbd3
Btg1
Btg2
C130071C03Rik
C79267
Cables1
Calb1
Car2
Caskin2
Cat
Cbs
Ccbl1
Cck
Cd320
Cd47
Cdc2l6
Cdc37l1
Cdh20
Cdo1
Celsr1
Clasp2
Clcn2
Cldn10
Clmn
Clptm1
Cml1
Cml4
Cml5
Cntfr
Col23a1
Col9a3
Cox4nb
Creg1
Csdc2
Cspg5
Cth
Ctsf
Cxcl1
Cxcl14
Cyp4f15
D10Jhu81e
D430039N05Rik
D6Wsu116e
Dapk2
Dbt
Dbx2
Dchs1
Dclk2
Dennd2a
Dexi
Dgat1
Dio2
Dkk3
Dlat
Dnajb9
Dusp11
E130112L23Rik
Echs1
Ednrb
Elavl3
Elovl2
Elovl5
Fbxo44
Fcgrt
Fdxr
Fgfr2
Fibp
Ficd
Fmo1
Fos
Fzd2
Fzd9
Gadd45g
Gal3st4
Galnt1
Gem
Gfra1
Gja1
Gjb2
Gldc
Glul
Gna13
Gpam
Gpr162
Gpr19
Gpr56
Gpt2
Gramd1b
Grin2c
Grtp1
Gstm5
Gyk
H47
Hdac4
Hdhd2
Heph
Hes5
Hnt
Hrh1
Hsd11b1
Htra1
Htra3
Id2
Id4
Impact
Irf2bp2
Itfg2
Itpka
Ivd
Junb
Kcna6
Kcne4
Kcnk1
Kcnn2
Kctd15
Klf15
Klf9
Lgi4
Lix1
Lonrf3
Lrig1
Lrp8
Lrrc4
Lrtm2
Lypd1
Maob
Map3k5
Mapt
Marcksl1
Mat2a
Mll3
Mmd2
Mmrn2
Mpped1
Mt1
Mvd
Myrip
N4bp2l1
Naaa
Nap1l5
Ndrg2
Nkd1
Nlgn3
Nmb
Nme3
Notch4
Nr1d2
Nr2f1
Nr4a1
Nr4a2
Nrarp
Nrxn2
Nt5dc3
Ntrk2
Ntrk3
Ntsr2
Odz3
Omg
Oplah
Osgin2
Pacsin1
Padi2
Paqr3
Paqr8
Pbx1
Pcdh17
Pcdh8
Pcdhb7
Pcmtd1
Pcmtd2
Pdcd4
Pde4b
Pde8a
Pde9a
Pdk4
Peg3
Per1
Pex11a
Pfkm
Phyh
Pigs
Pitpnm1
Pla2g7
Plekhb1
Plp1
Pmm1
Ppap2b
Ppargc1a
Ppm1k
Ppp1r3c
Ppp1r3d
Ppp1r3g
Ppp3ca
Prei4
Prima1
Prodh
Psph
Ptchd2
Ptplad1
Rasa2
Rasl11b
Rassf2
Rgs7
Rin2
Rlbp1
Rnd2
Rnf122
Rnf182
Robo1
Rorb
Rspo1
Sat1
Sbk1
Selenbp1
Selenbp2
Sema3g
Sema4a
Serinc1
Serpinb1a
Serpine2
Sesn3
Slc14a1
Slc15a2
Slc1a2
Slc1a3
Slc20a1
Slc22a5
Slc23a2
Slc25a29
Slc25a33
Slc26a6
Slc27a1
Slc2a1
Slc2a8
Slc46a1
Slc7a5
Slco1c1
Smox
Soat1
Sorbs1
Sorl1
Sox21
Sparcl1
Stat3
Timp4
Tle4
Tmed5
Tmem100
Tmem111
Tmem132a
Tmem86a
Tnfaip6
Tprkb
Trp53inp2
Trps1
Tsc22d4
Ttc19
Ttpa
Ttyh1
Tuba4a
Usp53
Vangl2
Vapb
Vav3
Wfs1
Wscd1
Zdhhc18
Zfp36l1
Zgpat
Zswim6

## Sheet: Suppl T8
Supplemental table 8
Common genes in down-regulated 8Br-cAMP-treated and in vitro astrocytes
1110006O17Rik
1300014I06Rik
1500009L16Rik
1500015O10Rik
1700019E19Rik
2210011C24Rik
2300002D11Rik
2310014D11Rik
2310014H01Rik
2410004L22Rik
2610001J05Rik
2610034B18Rik
2700094K13Rik
2810417H13Rik
2810474O19Rik
2900073G15Rik
3110003A17Rik
3110050N22Rik
4632417K18Rik
4833442J19Rik
4921524J17Rik
4930431B09Rik
4930452B06Rik
5133401H06Rik
5330426P16Rik
5430417L22Rik
6030443O07Rik
6330500D04Rik
6720460F02Rik
9030409G11Rik
9130005N14Rik
9130404D14Rik
9430020K01Rik
9930013L23Rik
Aard
AB182283
Ablim1
Acsl5
Acta2
Actn1
Actn4
Ada
Adamts1
Adamtsl4
Adcy7
Adss
Afap1l2
AI790298
Akap12
Akr1b3
Akr1c14
Aldh3b1
Amotl2
Angpt2
Ankrd50
Anln
Anxa1
Anxa2
Anxa4
Anxa5
Ap1s2
Apbb2
Arf2
Arhgap29
Arhgap6
Arhgdig
Arpc1b
Arpc5
Asf1b
Asns
Atp10a
AU020206
Aurka
Aurkb
B2m
B3galnt1
B3gnt5
B4galt1
Bace2
Basp1
Bbx
BC017612
BC022623
BC064078
Bid
Birc5
Bub1
Bub1b
C1qa
C1qb
C1qc
C1qdc2
C1qtnf5
C1s
C79407
Cacnb3
Cald1
Calm3
Calml4
Calu
Camk1
Camk2b
Cap1
Capns1
Casq1
Cast
Cav1
Ccdc5
Ccdc89
Ccna2
Ccnb1
Ccnb2
Ccnd1
Ccnd2
Cd200
Cd248
Cd34
Cd59a
Cd68
Cd99
Cdc20
Cdc2a
Cdc42ep1
Cdc42ep3
Cdca3
Cdca5
Cdca8
Cdk6
Cdkn1a
Cdt1
Cenpe
Cenpf
Cenpk
Cenpn
Cenpp
Cenpt
Cep55
Chst14
Ckap2
Ckap2l
Cks1b
Cks2
Clic4
Cltb
Cnn2
Cobl
Col18a1
Col4a1
Col4a4
Col4a5
Col5a1
Col5a2
Col6a1
Col8a1
Colec12
Cp
Cpd
Cpne8
Crtap
Cryab
Csf1
Ctbp2
Ctnnal1
Ctps
Ctsh
Ctss
Ctsz
Cttn
Cttnbp2nl
Ctxn1
Cyb561
Cyb5r1
Cyfip2
D10Bwg1379e
D12Ertd647e
D17H6S56E-5
D2Ertd750e
D4Bwg0951e
Dab2
Dbn1
Depdc1b
Dhrs1
Dlk2
Dpysl3
Dut
Dync2li1
Dynlrb2
E2f8
Ect2
EG382639
Ehbp1l1
Ehd4
Eif1ay
Eif5a2
Eml1
Emp1
Emp3
Endod1
Enpp1
Ephb2
F2r
Fank1
Fbn1
Fbxl2
Fcgr3
Fhdc1
Fignl1
Flna
Flnb
Fmod
Frmd3
Frmd6
Fscn1
Fxyd5
Galntl4
Gemin6
Gmnn
Gng2
Golm1
Gpc4
Gpr126
Gpr177
Gpr85
Grb14
Gria3
Gsn
Gyg
H2afx
H2-D1
H2-K1
H2-T23
Habp4
Hcfc1r1
Hck
Hexb
Hmmr
Hprt1
Hs6st1
Hspa4l
Hspb1
Hspb6
Hspb8
Icam1
Ifi35
Ifit3
Igfbp2
Igfbp3
Igfbp5
Igfbp7
Iigp2
Iqgap1
Iqgap3
Irf9
Irgm
Islr
Itga3
Itgb1
Jak3
Jazf1
Kcnd3
Kif20a
Kif20b
Kif22
Kif23
Kif2c
Klf10
l7Rn6
Laptm5
Larp7
Lats2
Leprot
Lgals1
Lgals3
Lig1
Lilrb3
Lix1l
Lmna
Loxl3
Lpl
Lrch1
Lrrfip1
Lrrk1
Lyn
Mad2l1
Map3k8
Mapkapk3
Mbc2
Mboat1
Mcm3
Mcm5
Mcm6
Melk
Mgp
Mki67
Mkx
Mllt4
Mpdz
Mpeg1
Mpp6
Msn
Msrb3
Mtap6
Mtpn
Mtss1
Mxra7
Mxra8
Myadm
Myh10
Myh9
Myo1c
Nagk
Nans
Nat2
Nck2
Nek2
Nes
Nexn
Nid1
Nid2
Nme5
Nov
Nphp1
Ntn1
Nup93
Nusap1
Nxph3
Oasl2
Obfc2a
Odc1
Ogn
Olfm2
Osbpl5
Pacsin2
Palld
Parp9
Parva
Pawr
Pbk
Pcbd1
Pcolce
Pctk3
Pdgfa
Pdgfb
Pdia5
Pdk3
Pdlim2
Pdlim7
Pdpn
Pea15a
Pfn1
Phf15
Phldb1
Phldb2
Pipox
Pkia
Pkp4
Plcxd1
Plekhf1
Plekhg2
Plk1
Plod2
Plp2
Pls3
Plxdc2
Plxna2
Pmp22
Pole2
Postn
Ppap2a
Ppap2c
Ppm2c
Prc1
Prelid1
Prelp
Prkar1b
Prps1
Prps2
Prss23
Psmc3ip
Psrc1
Ptplad2
Ptpn21
Ptprj
Ptrf
Pttg1
Rab32
Rab7l1
Racgap1
Rad51
Rad51ap1
Rai14
Rassf3
Rassf5
Rbl1
Rbm24
Rbpms
Rcan2
Rcn1
Rcn3
Rdh10
Rgs10
Rgs16
Rgs19
Rgs8
Rhobtb1
Rhoc
Rin1
Rnase4
Rnd1
Rnd3
Rnf32
Rock2
Rprm
Rras
Rras2
Rrm2
Rsph1
Rsu1
Rtn1
Rtn4
Rtp4
Rufy3
Rybp
S100a10
S100a11
S100a6
Samd9l
Samhd1
Sap18
Scarb1
Scn3b
Sdc2
Sez6
Sgol2
Sh3bgrl3
Sh3bp4
Sh3bp5
Shcbp1
Sipa1l1
Slc16a4
Slc39a13
Slc41a2
Slc5a3
Slco1a4
Slco3a1
Sms
Snx7
Spag6
Spc24
Spc25
Spp1
Sri
St3gal6
St8sia2
Stat1
Stat6
Stmn2
Stxbp6
Syt9
Sytl2
Tacc3
Tagln
Tagln2
Tanc1
Tceal1
Tcf19
Tcf7
Tcfcp2l1
Tctex1d2
Tgfb1i1
Tgfb3
Tgm2
Timeless
Tinagl
Tk1
Tln1
Tm6sf1
Tmem107
Tmem123
Tmem159
Tmem163
Tmem16f
Tmod1
Tmsb10
Tnfrsf12a
Tpm1
Tpm2
Tpm3
Tpx2
Trim30
Trim34
Trip13
Trpv2
Tspan17
Tssc4
Tubb6
Txndc17
Ube2c
Uhrf1
Ung
Usp18
Utrn
Vrk1
Wee1
Wwc1
Zbtb7c
Zdhhc2
Zic3
Zwilch
Zyx
