# Supplementary material for: Cyclic AMP signaling restricts activation and promotes maturation and antioxidant defenses in astrocytes
Source: BMC Genomics. 2016 Apr 23;17:304. doi: 10.1186/s12864-016-2623-4 (PMC4842285; doi:10.1186/s12864-016-2623-4)
Supplement: Additional file 4: Table S9. — Primers used in this study. (XLSX 11 kb) [file 12864_2016_2623_MOESM4_ESM.xlsx]

## Sheet: Hoja1
Supplemental Table 9
Primers used for mRNA quantification
Ccnd1	ID: 12443	Forward	5'- TGC ACT TCC TCT ACT TGT GTT CTT C- 3'
		Reverse	5'- CAG AAG TGC GAA GAG GAG GTC- 3'
Cst3	ID: 13010	Forward	5'- CAA CAA GGG CAG CAA CGA TG- 3'
		Reverse	5'- GGG AAG GAG CAC AAG TAA GGA AC- 3'
Vamp2	ID: 22318	Forward	5'- CTG CAC CTC CTC CAA ACC TTA C- 3'
		Reverse	5'- GGA TTT AAG TGC TGA AGT AAA CGA TG- 3'
Grin2c	ID: 14813	Forward	5'- ATG GTT GTG ATC GCT CTC AA- 3'
		Reverse	5'- GTG GTT GCT CTG TCT ACG G- 3'
Cldn10	ID: 58187	Forward	5'- ACA CTG CCC ACC GAC TAC TG- 3'
		Reverse	5'- AGA GAA GCT CCT GCC CAT CC- 3'
Slco1c1	ID: 58807	Forward	5'- TGG GCA GGT GTC AGA AAG ATA ATG GA- 3'
		Reverse	5'- AAG CGT GGG AGT CAT ACA GCC TGC AG- 3'
Tbp	ID: 21374	Forward	5'- GGG AGA ATC ATG GAC CAG AA- 3'
		Reverse	5'- TGT GTG GGT TGC TGA GAT GT- 3'
