# Supplementary material for: Cyclic AMP signaling restricts activation and promotes maturation and antioxidant defenses in astrocytes
Source: BMC Genomics. 2016 Apr 23;17:304. doi: 10.1186/s12864-016-2623-4 (PMC4842285; doi:10.1186/s12864-016-2623-4)
Supplement: Additional file 5: Table S10. — Antibodies used in this study. (XLSX 11 kb) [file 12864_2016_2623_MOESM5_ESM.xlsx]

## Sheet: Hoja1
Supplementary table 10
Primary antibodies
Antibody	Source	Type	Cat. No.
Cyclin D1	Santa Cruz Biotechnology, Inc.	Mouse monoclonal, IgG1	sc-450
Cystatin C	DakoCytomation, Glostrup, Denmark	Rabbit polyclonal, IgG	A0451
BID	Santa Cruz Biotechnology, Inc.	Rabbit polyclonal, IgG	sc-11423
SNAP23	Synaptic Systems, Gottingen, Germany	Rabbit polyclonal, serum	111202
VAMP2	Synaptic Systems, Gottingen, Germany	Mouse monoclonal, IgG1	104201
Mki67	Novocastra Laboratories	Rabbit polyclonal	NCL-ki67p
Ssat	Santa Cruz Biotechnology, Inc.	Rabbit polyclonal, IgG	sc-67159
NR2C	Alomone Labs, Jerusalem, Israel	Rabbit polyclonal	AGC-018
GFAP	Millipore, Temecula, USA	Mouse monoclonal	MAB360
Nestin	BD PharmingenTM, San Jose, USA	Mouse monoclonal, IgG1	556309
